# Supplementary material for: Filling the gaps: ethnobotanical study of the Garrigues district, an arid zone in Catalonia (NE Iberian Peninsula)
Source: J Ethnobiol Ethnomed. 2020 Jun 9;16:34. doi: 10.1186/s13002-020-00386-0 (PMC7285587; doi:10.1186/s13002-020-00386-0)
Supplement: Supplementary file 1 — Additional file 1. Supplementary information. [file 13002_2020_386_MOESM1_ESM.xlsx]

## Sheet: Medicinal  uses
Informant ID	Taxon	Family	Used part	Systems and disorders	Medicinal use	Pharmaceutical form	Destination
684	Allium cepa L.	Amaryllidaceae	Bulb	Respiratory system disorders	Antitussive	Aerosol	Human use
684	Hyoscyamus albus L.	Solanaceae	Seed	Digestive system and nutritional disorders	Antiodontalgic	Aerosol	Human use
684	Marrubium vulgare L.	Lamiaceae	Aerial part	Skin and subcutaneous tissue disorders	Cicatrizing	Bath	Human and veterinary use
684	Olea europaea L. europaea var. europaea	Oleaceae	Fruit juice	Endocrine system and metabolic disorders	Anticholesterolemic	Direct use	Human use
684	Thymus vulgaris L.	Lamiaceae	Flowering aerial part	Digestive system and nutritional disorders	Buccal antiseptic	Collutorium	Human use
684	Thymus vulgaris L.	Lamiaceae	Flowering aerial part	Respiratory system disorders	Pharyngeal anti-inflammatory	Gargle	Human use
685	Allium cepa L.	Amaryllidaceae	Bulb	Pain and inflammations	Analgesic	Poultice	Human use
685	Allium sativum L.	Amaryllidaceae	Bulb	Endocrine system and metabolic disorders	Hypouricemiant	Direct use	Human use
685	Cydonia oblonga Mill.	Rosaceae	Fruit	Digestive system and nutritional disorders	Antidiarrhoeal	Suspension	Human use
685	Equisetum ramosissimum Desf.	Equisetaceae	Not reported	Unknown	Unknown	Not reported	Human use
685	Hyoscyamus albus L.	Solanaceae	Seed	Digestive system and nutritional disorders	Antiodontalgic	Aerosol	Human use
685	Marrubium vulgare L.	Lamiaceae	Aerial part	Digestive system and nutritional disorders	Antiicteric	Tisane	Human use
685	Marrubium vulgare L.	Lamiaceae	Aerial part	Skin and subcutaneous tissue disorders	Vulnerary	Bath	Veterinary use
685	Matricaria recutita L.	Asteraceae	Inflorescence	Sensory system disorders	For conjunctivitis	Bath	Human use
685	Pyrus malus L.	Rosaceae	Fruit	Digestive system and nutritional disorders	Antidiarrhoeal	Direct use	Human use
685	Thymus vulgaris L.	Lamiaceae	Flowering aerial part	Skin and subcutaneous tissue disorders	External antiseptic	Bath	Human use
685	Vitis vinifera L.	Vitaceae	Fruit juice	Infections and infestations	Against taeniasis	Enema	Human use
686	Ananas comosus (Stickm.) Merr.	Bromeliaceae	Fruit	Genitourinary system disorders	Diuretic	Direct use	Human use
686	Asparagus officinalis L.	Asparagaceae	Young shoot	Genitourinary system disorders	Diuretic	Direct use	Human use
686	Citrus sinensis (L.) Osbeck	Rutaceae	Fruit	Digestive system and nutritional disorders	Laxative	Direct use	Human use
686	Cynara scolymus L.	Asteraceae	Inflorescence	Digestive system and nutritional disorders	Hepatoprotective	Direct use	Human use
686	Cynara scolymus L.	Asteraceae	Inflorescence	Genitourinary system disorders	Diuretic	Direct use	Human use
686	Eucalyptus globulus Labill.	Myrtaceae	Leaf	Respiratory system disorders	Anticatarrhal	Aerosol	Human use
686	Helichrysum stoechas (L.) Moench	Asteraceae	Inflorescence	Skin and subcutaneous tissue disorders	For warts	Direct use	Human use
686	Hypericum perforatum L.	Hypericaceae	Flower	Musculoskeletal system disorders and traumas	Anti-inflammatory / Analgesic / Antiecchymotic	Liniment	Human use
686	Linum usitatissimum L.	Linaceae	Seed	Skin and subcutaneous tissue disorders	Resolutive	Poultice	Human use
686	Olea europaea L. europaea var. europaea	Oleaceae	Leaf	Circulatory system and blood disorders	Antihypertensive	Tisane	Human use
686	Oryza sativa L.	Poaceae	Fruit	Digestive system and nutritional disorders	Antidiarrhoeal	Direct use	Human use
686	Thymus vulgaris L.	Lamiaceae	Flowering aerial part	Respiratory system disorders	Anticatarrhal	Aerosol	Human use
686	Thymus vulgaris L.	Lamiaceae	Flowering aerial part	Respiratory system disorders	Expectorant	Tisane	Human use
686	Thymus vulgaris L.	Lamiaceae	Flowering aerial part	Skin and subcutaneous tissue disorders	External antiseptic	Bath	Human use
687	Ananas comosus (Stickm.) Merr.	Bromeliaceae	Fruit	Genitourinary system disorders	Diuretic	Direct use	Human use
687	Asparagus officinalis L.	Asparagaceae	Young shoot	Genitourinary system disorders	Diuretic	Direct use	Human use
687	Citrus sinensis (L.) Osbeck	Rutaceae	Fruit	Digestive system and nutritional disorders	Laxative	Direct use	Human use
687	Cynara scolymus L.	Asteraceae	Inflorescence	Digestive system and nutritional disorders	Hepatoprotective	Direct use	Human use
687	Cynara scolymus L.	Asteraceae	Inflorescence	Genitourinary system disorders	Diuretic	Direct use	Human use
687	Eucalyptus globulus Labill.	Myrtaceae	Leaf	Respiratory system disorders	Anticatarrhal	Aerosol	Human use
687	Helichrysum stoechas (L.) Moench	Asteraceae	Inflorescence	Skin and subcutaneous tissue disorders	For warts	Direct use	Human use
687	Hypericum perforatum L.	Hypericaceae	Flower	Musculoskeletal system disorders and traumas	Anti-inflammatory / Analgesic / Antiecchymotic	Liniment	Human use
687	Linum usitatissimum L.	Linaceae	Seed	Skin and subcutaneous tissue disorders	Resolutive	Poultice	Human use
687	Olea europaea L. europaea var. europaea	Oleaceae	Leaf	Circulatory system and blood disorders	Antihypertensive	Tisane	Human use
687	Oryza sativa L.	Poaceae	Fruit	Digestive system and nutritional disorders	Antidiarrhoeal	Direct use	Human use
687	Thymus vulgaris L.	Lamiaceae	Flowering aerial part	Respiratory system disorders	Anticatarrhal	Aerosol	Human use
687	Thymus vulgaris L.	Lamiaceae	Flowering aerial part	Respiratory system disorders	Expectorant	Tisane	Human use
687	Thymus vulgaris L.	Lamiaceae	Flowering aerial part	Skin and subcutaneous tissue disorders	External antiseptic	Bath	Human use
688	Actinidia chinensis Planch	Actinidiaceae	Fruit	Digestive system and nutritional disorders	Laxative	Direct use	Human use
688	Allium cepa L.	Amaryllidaceae	Bulb	Circulatory system and blood disorders	Antihypertensive	Tisane	Human use
688	Allium cepa L.	Amaryllidaceae	Bulb	Digestive system and nutritional disorders	Antidiarrhoeal	Tisane	Human use
688	Allium sativum L.	Amaryllidaceae	Bulb	Digestive system and nutritional disorders	Antidiarrhoeal	Not reported	Human use
688	Allium sativum L.	Amaryllidaceae	Bulb	Infections and infestations	Internal antiseptic	Direct use	Human use
688	Allium sativum L.	Amaryllidaceae	Bulb	Poisoning	For stings	Direct use	Human use
688	Citrus deliciosa Ten.	Rutaceae	Fruit	Digestive system and nutritional disorders	Laxative	Direct use	Human use
688	Citrus sinensis (L.) Osbeck	Rutaceae	Fruit	Digestive system and nutritional disorders	Laxative	Direct use	Human use
688	Eryngium campestre L.	Apiaceae	Aerial part	Skin and subcutaneous tissue disorders	For rashes	Direct use	Human use
688	Eucalyptus globulus Labill.	Myrtaceae	Leaf	Respiratory system disorders	Anticatarrhal	Aerosol	Human use
688	Glycyrrhiza glabra L.	Fabaceae	Root	Digestive system and nutritional disorders	Buccal antiseptic	Direct use	Human use
688	Marrubium vulgare L.	Lamiaceae	Aerial part	Skin and subcutaneous tissue disorders	Cicatrizing	Bath	Veterinary use
688	Mentha sp.	Lamiaceae	Aerial part	Infections and infestations	Insect repellent	Direct use	Human use
688	Olea europaea L. europaea var. europaea	Oleaceae	Leaf	Circulatory system and blood disorders	Antihypertensive	Tisane	Human use
688	Oryza sativa L.	Poaceae	Fruit	Digestive system and nutritional disorders	Antidiarrhoeal	Direct use	Human use
688	Santolina chamaecyparissus L. squarrosa (DC.) Nyman	Asteraceae	Flowering aerial part	Skin and subcutaneous tissue disorders	Cicatrizing	Bath	Human use
688	Thymus vulgaris L.	Lamiaceae	Flowering aerial part	Digestive system and nutritional disorders	Buccal antiseptic	Collutorium	Human use
688	Thymus vulgaris L.	Lamiaceae	Flowering aerial part	Digestive system and nutritional disorders	Buccal antiseptic	Collutorium	Human use
688	Vicia faba L.	Fabaceae	Aerial part	Tonic and restorative	Salutiferous	Direct use	Veterinary use
689	Allium sativum L.	Amaryllidaceae	Bulb	Musculoskeletal system disorders and traumas	Antirheumatic	Direct use	Human use
689	Equisetum ramosissimum Desf.	Equisetaceae	Aerial part	Circulatory system and blood disorders	Antihypertensive	Tisane	Human use
689	Equisetum ramosissimum Desf.	Equisetaceae	Aerial part	Genitourinary system disorders	Diuretic	Tisane	Human use
689	Eryngium campestre L.	Apiaceae	Aerial part	Skin and subcutaneous tissue disorders	For rashes	Direct use	Human use
689	Marrubium vulgare L.	Lamiaceae	Aerial part	Skin and subcutaneous tissue disorders	Cicatrizing	Bath	Human and veterinary use
689	Olea europaea L. europaea var. europaea	Oleaceae	Leaf	Circulatory system and blood disorders	Antihypertensive	Tisane	Human use
689	Spinacia oleracea L.	Amaranthaceae	Leaf	Digestive system and nutritional disorders	Laxative	Direct use	Human use
689	Thymus vulgaris L.	Lamiaceae	Flowering aerial part	Sensory system disorders	Ocular antiseptic	Bath	Human use
690	Cydonia oblonga Mill.	Rosaceae	Fruit	Digestive system and nutritional disorders	Antidiarrhoeal	Suspension	Human use
690	Lippia triphylla (L'Hér.) O.Kuntze	Verbenaceae	Leaf	Digestive system and nutritional disorders	Digestive	Tisane	Human use
690	Matricaria recutita L.	Asteraceae	Inflorescence	Digestive system and nutritional disorders	Digestive	Tisane	Human use
690	Medicago sativa L. sativa	Fabaceae	Aerial part	Musculoskeletal system disorders and traumas	For sprains	Poultice	Human use
690	Olea europaea L. europaea var. europaea	Oleaceae	Fruit juice	Infections and infestations	Antihelminthic	Direct use	Human use
690	Pyrus malus L.	Rosaceae	Fruit	Digestive system and nutritional disorders	Antidiarrhoeal	Direct use	Human use
690	Ruta chalepensis L. angustifolia (Pers.) Cout.	Rutaceae	Aerial part	Infections and infestations	Insect repellent	Direct use	Human use
690	Thymus vulgaris L.	Lamiaceae	Flowering aerial part	Respiratory system disorders	Anticatarrhal	Aerosol	Human use
691	Cynodon dactylon (L.) Pers	Poaceae	Aerial part	Digestive system and nutritional disorders	For digestive disorders	Direct use	Human use
691	Dictamnus hispanicus Webb ex Willk.	Rutaceae	Leaf	Circulatory system and blood disorders	Antihypertensive	Not reported	Human use
691	Dictamnus hispanicus Webb ex Willk.	Rutaceae	Leaf	Pregnancy, birth and puerperal disorders	Abortive	Tisane	Human use
691	Marrubium vulgare L.	Lamiaceae	Aerial part	Digestive system and nutritional disorders	Antiicteric	Tisane	Human use
691	Marrubium vulgare L.	Lamiaceae	Aerial part	Skin and subcutaneous tissue disorders	Vulnerary	Bath	Veterinary use
691	Pinus halepensis Mill.	Pinaceae	Inflorescence	Respiratory system disorders	Anticatarrhal	Not reported	Human use
691	Plantago lanceolata L.	Plantaginaceae	Leaf	Digestive system and nutritional disorders	Buccal antiseptic	Collutorium	Human use
691	Plantago sempervirens Crantz	Plantaginaceae	Flowering aerial part	Digestive system and nutritional disorders	Buccal antiseptic	Collutorium	Human use
691	Plantago sempervirens Crantz	Plantaginaceae	Flowering aerial part	Infections and infestations	Insect repellent	Bath	Human use
691	Plantago sempervirens Crantz	Plantaginaceae	Flowering aerial part	Poisoning	For stings	Bath	Human use
691	Plantago sempervirens Crantz	Plantaginaceae	Flowering aerial part	Skin and subcutaneous tissue disorders	Antipsoriatic	Bath	Human use
691	Plantago sempervirens Crantz	Plantaginaceae	Flowering aerial part	Skin and subcutaneous tissue disorders	Vulnerary	Bath	Human use
691	Ruta chalepensis L. angustifolia (Pers.) Cout.	Rutaceae	Aerial part	Infections and infestations	Insect repellent	Direct use	Human use
691	Salvia officinalis L. lavandulifolia (Vahl) Gams	Lamiaceae	Leaf	Circulatory system and blood disorders	Antihypertensive	Tisane	Human use
692	Allium sativum L.	Amaryllidaceae	Bulb	Pain and inflammations	Analgesic	Direct use	Human use
692	Equisetum arvense L.	Equisetaceae	Aerial part	Genitourinary system disorders	Diuretic	Tisane	Human use
692	Equisetum arvense L.	Equisetaceae	Aerial part	Musculoskeletal system disorders and traumas	Bones strengthening	Tisane	Human use
692	Helichrysum stoechas (L.) Moench	Asteraceae	Flowering aerial part	Skin and subcutaneous tissue disorders	Vulnerary	Liniment	Human use
692	Hypericum perforatum L.	Hypericaceae	Flower	Musculoskeletal system disorders and traumas	Anti-inflammatory / Analgesic / Antiecchymotic	Liniment	Human use
692	Hypericum perforatum L.	Hypericaceae	Flower	Skin and subcutaneous tissue disorders	For skin disorders	Liniment	Human use
692	Hypericum perforatum L.	Hypericaceae	Flower	Skin and subcutaneous tissue disorders	For warts	Direct use	Human use
692	Hypericum perforatum L.	Hypericaceae	Flower	Skin and subcutaneous tissue disorders	Vulnerary	Embrocation	Human use
692	Lippia triphylla (L'Hér.) O.Kuntze	Verbenaceae	Leaf	Digestive system and nutritional disorders	Digestive	Tisane	Human use
692	Lippia triphylla (L'Hér.) O.Kuntze	Verbenaceae	Leaf	Digestive system and nutritional disorders	Intestinal anti-inflammatory	Tisane	Human use
692	Marrubium vulgare L.	Lamiaceae	Aerial part	Skin and subcutaneous tissue disorders	Cicatrizing	Bath	Human use
692	Matricaria recutita L.	Asteraceae	Inflorescence	Digestive system and nutritional disorders	Digestive	Tisane	Human use
692	Matricaria recutita L.	Asteraceae	Inflorescence	Digestive system and nutritional disorders	Intestinal anti-inflammatory	Tisane	Human use
692	Melissa officinalis L.	Lamiaceae	Aerial part	Digestive system and nutritional disorders	Digestive	Tisane	Human use
692	Mentha suaveolens Ehrh.	Lamiaceae	Leaf	Digestive system and nutritional disorders	Digestive	Tisane	Human use
692	Ruta chalepensis L. angustifolia (Pers.) Cout.	Rutaceae	Aerial part	Pregnancy, birth and puerperal disorders	Abortive	Not reported	Human use
692	Santolina chamaecyparissus L. squarrosa (DC.) Nyman	Asteraceae	Flowering aerial part	Skin and subcutaneous tissue disorders	Cicatrizing	Bath	Veterinary use
692	Tanacetum vulgare L.	Asteraceae	Flowering aerial part	Digestive system and nutritional disorders	Intestinal anti-inflammatory	Tisane	Veterinary use
692	Thymus vulgaris L.	Lamiaceae	Flowering aerial part	Respiratory system disorders	Anticatarrhal	Tisane	Human use
692	Thymus vulgaris L.	Lamiaceae	Flowering aerial part	Respiratory system disorders	Pharyngeal anti-inflammatory	Gargle	Human use
692	Vitis vinifera L.	Vitaceae	Fruit juice	Poisoning	For bee stings	Direct use	Human use
692	Zea mays L.	Poaceae	Styles and stigmas	Genitourinary system disorders	Diuretic	Tisane	Human use
694	Equisetum arvense L.	Equisetaceae	Aerial part	Genitourinary system disorders	Diuretic	Tisane	Human use
694	Equisetum arvense L.	Equisetaceae	Aerial part	Musculoskeletal system disorders and traumas	Bones strengthening	Tisane	Human use
694	Hypericum perforatum L.	Hypericaceae	Flower	Musculoskeletal system disorders and traumas	Anti-inflammatory / Analgesic / Antiecchymotic	Liniment	Human use
694	Hypericum perforatum L.	Hypericaceae	Flower	Skin and subcutaneous tissue disorders	For skin disorders	Liniment	Human use
694	Hypericum perforatum L.	Hypericaceae	Flower	Skin and subcutaneous tissue disorders	Vulnerary	Embrocation	Human use
694	Ruta chalepensis L. angustifolia (Pers.) Cout.	Rutaceae	Aerial part	Pregnancy, birth and puerperal disorders	Abortive	Not reported	Human use
694	Tanacetum vulgare L.	Asteraceae	Flowering aerial part	Digestive system and nutritional disorders	Intestinal anti-inflammatory	Tisane	Veterinary use
695	Aconitum napellus L.	Ranunculaceae	Not reported	Circulatory system and blood disorders	Cardiotonic	Not reported	Human use
695	Allium sativum L.	Amaryllidaceae	Bulb	Poisoning	For bee stings	Direct use	Human use
695	Equisetum ramosissimum Desf.	Equisetaceae	Aerial part	Circulatory system and blood disorders	Antihypertensive	Tisane	Human use
695	Gentiana lutea L.	Gentianaceae	Root	Circulatory system and blood disorders	Antihypertensive	Not reported	Human use
695	Jasonia saxatilis (Lam.) Guss.	Asteraceae	Flowering aerial part	Respiratory system disorders	Anticatarrhal	Tisane	Human use
695	Lippia triphylla (L'Hér.) O.Kuntze	Verbenaceae	Leaf	Unknown	Unknown	Tisane	Human use
695	Malva sylvestris L.	Malvaceae	Aerial part	Respiratory system disorders	Anticatarrhal	Tisane	Human use
695	Marrubium vulgare L.	Lamiaceae	Aerial part	Skin and subcutaneous tissue disorders	Cicatrizing	Bath	Veterinary use
695	Marrubium vulgare L.	Lamiaceae	Aerial part	Skin and subcutaneous tissue disorders	Vulnerary	Bath	Veterinary use
695	Melissa officinalis L.	Lamiaceae	Aerial part	Unknown	Unknown	Tisane	Human use
695	Ruta chalepensis L. angustifolia (Pers.) Cout.	Rutaceae	Aerial part	Pregnancy, birth and puerperal disorders	Abortive	Not reported	Human use
695	Ruta chalepensis L. angustifolia (Pers.) Cout.	Rutaceae	Aerial part	Pregnancy, birth and puerperal disorders	Postlabour coadjuvant	Not reported	Veterinary use
695	Salvia officinalis L. officinalis	Lamiaceae	Leaf	Circulatory system and blood disorders	Antihypertensive	Tisane	Human use
695	Sambucus nigra L.	Adoxaceae	Not reported	Unknown	Unknown	Not reported	Human use
696	Allium sativum L.	Amaryllidaceae	Bulb	Poisoning	For bee stings	Direct use	Human use
696	Juglans regia L.	Juglandaceae	Young aerial part	Skin and subcutaneous tissue disorders	Cicatrizing	Poultice	Veterinary use
696	Ruta chalepensis L. angustifolia (Pers.) Cout.	Rutaceae	Aerial part	Pregnancy, birth and puerperal disorders	Abortive	Not reported	Human use
696	Ruta chalepensis L. angustifolia (Pers.) Cout.	Rutaceae	Aerial part	Pregnancy, birth and puerperal disorders	Postlabour coadjuvant	Not reported	Veterinary use
697	Aconitum napellus L.	Ranunculaceae	Not reported	Digestive system and nutritional disorders	Antiodontalgic	Not reported	Human use
697	Aconitum napellus L.	Ranunculaceae	Not reported	Pain and inflammations	Analgesic	Not reported	Human use
697	Atropa belladonna L.	Solanaceae	Not reported	Poisoning	For stings	Cream	Human use
697	Cassia angustifolia Vahl.	Fabaceae	Leaf	Digestive system and nutritional disorders	Purgative	Tisane	Human use
697	Cupressus sempervirens L.	Cupressaceae	Leaf	Digestive system and nutritional disorders	Antidiarrhoeal	Syrup	Human use
697	Cynodon dactylon (L.) Pers	Poaceae	Aerial part	Genitourinary system disorders	Diuretic	Tisane	Human use
697	Gentiana lutea L.	Gentianaceae	Root	Digestive system and nutritional disorders	Stomachic	Not reported	Human use
697	Glycyrrhiza glabra L.	Fabaceae	Root	Respiratory system disorders	Anticatarrhal	Tisane	Human use
697	Hyoscyamus albus L.	Solanaceae	Not reported	Unknown	Unknown	Not reported	Human use
697	Laurus nobilis L.	Lauraceae	Leaf	Genitourinary system disorders	Diuretic	Tisane	Human use
697	Linum usitatissimum L.	Linaceae	Seed	Skin and subcutaneous tissue disorders	Resolutive	Poultice	Human use
697	Matricaria recutita L.	Asteraceae	Inflorescence	Digestive system and nutritional disorders	Stomachic	Tisane	Human use
697	Olea europaea L. europaea var. europaea	Oleaceae	Leaf	Genitourinary system disorders	Diuretic	Tisane	Human use
697	Papaver somniferum L.	Papaveraceae	Fruit	Digestive system and nutritional disorders	Antiodontalgic	Tisane	Human use
697	Papaver somniferum L.	Papaveraceae	Latex	Immune system disorders and neoplasia	Antineoplastic	Not reported	Human use
697	Plantago afra L.	Plantaginaceae	Not reported	Pain and inflammations	Antiinflammatory	Not reported	Human use
697	Prunus dulcis (Mill.) Weeb.	Rosaceae	Fruit juice	Pain and inflammations	Analgesic	Liniment	Human use
697	Prunus dulcis (Mill.) Weeb.	Rosaceae	Fruit juice	Skin and subcutaneous tissue disorders	For urticaria	Embrocation	Human use
697	Ricinus communis L.	Euphorbiaceae	Seed oil	Digestive system and nutritional disorders	Purgative	Direct use	Human use
697	Rosmarinus officinalis L.	Lamiaceae	Aerial part	Pain and inflammations	Antiinflammatory	Bath	Human use
697	Rosmarinus officinalis L.	Lamiaceae	Aerial part	Pain and inflammations	Antiinflammatory	Liniment	Human use
697	Ruta chalepensis L. angustifolia (Pers.) Cout.	Rutaceae	Aerial part	Digestive system and nutritional disorders	Antiemetic	Tisane	Human use
697	Ruta chalepensis L. angustifolia (Pers.) Cout.	Rutaceae	Aerial part	Musculoskeletal system disorders and traumas	Antispasmodic	Tisane	Human use
697	Sambucus nigra L.	Adoxaceae	Inflorescence	Skin and subcutaneous tissue disorders	Vulnerary	Poultice	Human use
697	Sinapis alba L.	Brassicaceae	Seed	Skin and subcutaneous tissue disorders	Resolutive	Poultice	Human use
697	Syzygium aromaticum (L.) Merr. et Perry	Myrtaceae	Floral bud	Tonic and restorative	Tonic	Not reported	Human use
697	Thymus vulgaris L.	Lamiaceae	Flowering aerial part	Digestive system and nutritional disorders	Intestinal anti-inflammatory	Tisane	Human use
697	Tilia platyphyllos Scop.	Malvaceae	Bract with inflorescence	Musculoskeletal system disorders and traumas	Antispasmodic	Tisane	Human use
697	Tilia platyphyllos Scop.	Malvaceae	Bract with inflorescence	Nervous system and mental disorders	Tranquilizer	Tisane	Human use
697	Zea mays L.	Poaceae	Styles and stigmas	Genitourinary system disorders	Diuretic	Tisane	Human use
698	Allium cepa L.	Amaryllidaceae	Bulb	Respiratory system disorders	Antipneumonic	Poultice	Human use
698	Allium cepa L.	Amaryllidaceae	Bulb	Respiratory system disorders	Antitussive	Aerosol	Human use
698	Allium sativum L.	Amaryllidaceae	Bulb	Tonic and restorative	Salutiferous	Direct use	Human use
698	Cinnamomum verum J.Presl	Lauraceae	Bark	Digestive system and nutritional disorders	Antidiarrhoeal	Tisane	Human use
698	Equisetum ramosissimum Desf.	Equisetaceae	Aerial part	Genitourinary system disorders	Diuretic	Tisane	Human use
698	Foeniculum vulgare Mill. piperitum (Ucria) Cout.	Apiaceae	Aerial part	Digestive system and nutritional disorders	Carminative	Tisane	Human use
698	Foeniculum vulgare Mill. piperitum (Ucria) Cout.	Apiaceae	Aerial part	Infections and infestations	Pediculicide	Bath	Human use
698	Helichrysum stoechas (L.) Moench	Asteraceae	Inflorescence	Pain and inflammations	Analgesic	Bath	Human use
698	Hypericum perforatum L.	Hypericaceae	Flower	Circulatory system and blood disorders	Antihaemorrhoidal	Embrocation	Human use
698	Hypericum perforatum L.	Hypericaceae	Flower	Skin and subcutaneous tissue disorders	For irritation	Embrocation	Human use
698	Hypericum perforatum L.	Hypericaceae	Flower	Skin and subcutaneous tissue disorders	For skin disorders	Embrocation	Human use
698	Juglans regia L.	Juglandaceae	Leaf	Genitourinary system disorders	Vaginal antiseptic	Bath	Human use
698	Malva sylvestris L.	Malvaceae	Flower	Tonic and restorative	Salutiferous	Direct use	Human use
698	Malva sylvestris L.	Malvaceae	Leaf	Respiratory system disorders	Antitussive	Tisane	Human use
698	Mentha sp.	Lamiaceae	Leaf	Digestive system and nutritional disorders	Digestive	Tisane	Human use
698	Olea europaea L. europaea var. europaea	Oleaceae	Fruit juice	Digestive system and nutritional disorders	Laxative	Direct use	Human use
698	Olea europaea L. europaea var. europaea	Oleaceae	Leaf	Circulatory system and blood disorders	Antihypertensive	Tisane	Human use
698	Rosa sp.	Rosaceae	Corolla	Sensory system disorders	Ocular antiseptic	Bath	Human use
698	Rosmarinus officinalis L.	Lamiaceae	Aerial part	Skin and subcutaneous tissue disorders	For dandruff	Bath	Human use
698	Salvia officinalis L. officinalis	Lamiaceae	Leaf	Genitourinary system disorders	Antidysmenorrhea	Tisane	Human use
698	Santolina chamaecyparissus L. squarrosa (DC.) Nyman	Asteraceae	Flowering aerial part	Digestive system and nutritional disorders	Buccal antiseptic	Collutorium	Human use
698	Thymus vulgaris L.	Lamiaceae	Flowering aerial part	Respiratory system disorders	Anticatarrhal	Aerosol	Human use
698	Thymus vulgaris L.	Lamiaceae	Flowering aerial part	Respiratory system disorders	Pharyngeal anti-inflammatory	Tisane	Human use
698	Urtica urens L.	Urticaceae	Aerial part	Musculoskeletal system disorders and traumas	Anti-inflammatory / Muscular analgesic	Poultice	Human use
698	Vitis vinifera L.	Vitaceae	Fruit juice	Infections and infestations	Antipyretic	Direct use	Human use
698	Vitis vinifera L.	Vitaceae	Fruit juice	Musculoskeletal system disorders and traumas	For sprains	Poultice	Human use
1621	Arnica montana L.	Asteraceae	Inflorescence	Musculoskeletal system disorders and traumas	Anti-inflammatory / Analgesic / Antiecchymotic	Lotion	Human use
1621	Atriplex halimus L.	Amaranthaceae	Aerial part	Circulatory system and blood disorders	Cardiotonic	Tisane	Human use
1621	Dictamnus hispanicus Webb ex Willk.	Rutaceae	Leaf	Circulatory system and blood disorders	Antihypertensive	Tisane	Human use
1621	Equisetum ramosissimum Desf.	Equisetaceae	Aerial part	Circulatory system and blood disorders	Antihypertensive	Tisane	Human use
1621	Equisetum ramosissimum Desf.	Equisetaceae	Aerial part	Endocrine system and metabolic disorders	Pancreatic anti-inflammatory	Tisane	Human use
1621	Equisetum ramosissimum Desf.	Equisetaceae	Aerial part	Genitourinary system disorders	Diuretic	Tisane	Human use
1621	Euphorbia sp.	Euphorbiaceae	Latex	Skin and subcutaneous tissue disorders	For warts	Direct use	Human use
1621	Foeniculum vulgare Mill. piperitum (Ucria) Cout.	Apiaceae	Aerial part	Digestive system and nutritional disorders	Carminative	Tisane	Human use
1621	Foeniculum vulgare Mill. piperitum (Ucria) Cout.	Apiaceae	Aerial part	Digestive system and nutritional disorders	Digestive	Tisane	Human use
1621	Helichrysum stoechas (L.) Moench	Asteraceae	Flowering aerial part	Digestive system and nutritional disorders	Stomachic	Tisane	Human use
1621	Jasonia saxatilis (Lam.) Guss.	Asteraceae	Flowering aerial part	Respiratory system disorders	Anticatarrhal	Tisane	Human use
1621	Juglans regia L.	Juglandaceae	Flower	Unknown	Unknown	Not reported	Human use
1621	Juniperus oxycedrus L. oxycedrus	Cupressaceae	Aerial part	Digestive system and nutritional disorders	Antiodontalgic	Direct use	Human use
1621	Lithospermum fruticosum L.	Boraginaceae	Aerial part	Circulatory system and blood disorders	Antihypertensive	Tisane	Human use
1621	Malva sylvestris L.	Malvaceae	Flowering aerial part	Respiratory system disorders	Pharyngeal anti-inflammatory	Tisane	Human use
1621	Marrubium vulgare L.	Lamiaceae	Aerial part	Infections and infestations	Antitetanus	Bath	Veterinary use
1621	Marrubium vulgare L.	Lamiaceae	Aerial part	Skin and subcutaneous tissue disorders	External antiseptic	Bath	Veterinary use
1621	Matricaria recutita L.	Asteraceae	Inflorescence	Infections and infestations	Antibacterial	Bath	Human use
1621	Matricaria recutita L.	Asteraceae	Inflorescence	Sensory system disorders	For conjunctivitis	Bath	Human use
1621	Pallenis spinosa (L.) Cass.	Asteraceae	Flowering aerial part	Musculoskeletal system disorders and traumas	Anti-inflammatory / Analgesic / Antiecchymotic	Lotion	Human use
1621	Plantago albicans L.	Plantaginaceae	Flowering aerial part	Circulatory system and blood disorders	Antihaemorrhoidal	Bath	Human use
1621	Plantago albicans L.	Plantaginaceae	Flowering aerial part	Circulatory system and blood disorders	Antihaemorrhoidal	Tisane	Human use
1621	Plantago lanceolata L.	Plantaginaceae	Leaf	Skin and subcutaneous tissue disorders	Cicatrizing	Direct use	Human use
1621	Rosa sp.	Rosaceae	Flower	Infections and infestations	Antibacterial	Bath	Human use
1621	Rosa sp.	Rosaceae	Flower	Sensory system disorders	For conjunctivitis	Bath	Human use
1621	Ruta chalepensis L. angustifolia (Pers.) Cout.	Rutaceae	Aerial part	Musculoskeletal system disorders and traumas	Anti-inflammatory / Analgesic / Antiecchymotic	Poultice	Human use
1621	Ruta chalepensis L. angustifolia (Pers.) Cout.	Rutaceae	Aerial part	Pain and inflammations	Antiinflammatory	Poultice	Human use
1621	Ruta chalepensis L. angustifolia (Pers.) Cout.	Rutaceae	Aerial part	Pregnancy, birth and puerperal disorders	Abortive	Tisane	Human use
1621	Ruta chalepensis L. angustifolia (Pers.) Cout.	Rutaceae	Aerial part	Pregnancy, birth and puerperal disorders	Postlabour coadjuvant	Tisane	Veterinary use
1621	Santolina chamaecyparissus L. squarrosa (DC.) Nyman	Asteraceae	Flowering aerial part	Digestive system and nutritional disorders	Gastric ulcers	Tisane	Human use
1621	Santolina chamaecyparissus L. squarrosa (DC.) Nyman	Asteraceae	Flowering aerial part	Musculoskeletal system disorders and traumas	Anti-inflammatory / Analgesic / Antiecchymotic	Bath	Human use
1621	Santolina chamaecyparissus L. squarrosa (DC.) Nyman	Asteraceae	Flowering aerial part	Pain and inflammations	Antiinflammatory	Bath	Human use
1621	Santolina chamaecyparissus L. squarrosa (DC.) Nyman	Asteraceae	Flowering aerial part	Skin and subcutaneous tissue disorders	Cicatrizing	Bath	Veterinary use
1621	Thymus vulgaris L.	Lamiaceae	Flowering aerial part	Digestive system and nutritional disorders	Buccal antiseptic	Collutorium	Human use
1621	Thymus vulgaris L.	Lamiaceae	Flowering aerial part	Infections and infestations	Antibacterial	Bath	Human use
1621	Thymus vulgaris L.	Lamiaceae	Flowering aerial part	Sensory system disorders	For conjunctivitis	Bath	Human use
1621	Urtica urens L.	Urticaceae	Aerial part	Circulatory system and blood disorders	Antihypertensive	Tisane	Human use
1621	Urtica urens L.	Urticaceae	Aerial part	Endocrine system and metabolic disorders	Antiinflamatori pancreàtic	Tisane	Human use
1621	Urtica urens L.	Urticaceae	Aerial part	Genitourinary system disorders	Renal protective	Tisane	Human use
1621	Zea mays L.	Poaceae	Styles and stigmas	Genitourinary system disorders	Diuretic	Tisane	Human use
1622	Convolvulus arvensis L.	Convolvulaceae	Aerial part	Circulatory system and blood disorders	External hemostatic	Poultice	Human use
1622	Jasonia saxatilis (Lam.) Guss.	Asteraceae	Flowering aerial part	Infections and infestations	Antipyretic	Tisane	Human use
1622	Rosmarinus officinalis L.	Lamiaceae	Aerial part	Musculoskeletal system disorders and traumas	Anti-inflammatory / Analgesic / Antiecchymotic	Lotion	Human use
1622	Thymus vulgaris L.	Lamiaceae	Flowering aerial part	Digestive system and nutritional disorders	Buccal antiseptic	Collutorium	Human use
1622	Thymus vulgaris L.	Lamiaceae	Flowering aerial part	Sensory system disorders	Ocular antiseptic	Bath	Human use
1623	Dorycnium pentaphyllum Scop.	Fabaceae	Aerial part	Unknown	Unknown	Not reported	Human use
1623	Thymus vulgaris L.	Lamiaceae	Flowering aerial part	Circulatory system and blood disorders	Antioedematous	Bath	Human use
1623	Thymus vulgaris L.	Lamiaceae	Flowering aerial part	Infections and infestations	Internal antiseptic	Tisane	Human use
1623	Thymus vulgaris L.	Lamiaceae	Flowering aerial part	Skin and subcutaneous tissue disorders	External antiseptic	Tisane	Human use
1624	Lithospermum fruticosum L.	Boraginaceae	Aerial part	Circulatory system and blood disorders	Antihypertensive	Tisane	Human use
1624	Rosmarinus officinalis L.	Lamiaceae	Aerial part	Respiratory system disorders	Anticatarrhal	Tisane	Human use
1624	Thymus vulgaris L.	Lamiaceae	Flowering aerial part	Respiratory system disorders	Anticatarrhal	Tisane	Human use
1624	Thymus vulgaris L.	Lamiaceae	Flowering aerial part	Sensory system disorders	Ocular antiseptic	Bath	Human use
1625	Centaurea aspera L.	Asteraceae	Not reported	Endocrine system and metabolic disorders	Hypoglycaemic	Tisane	Human use
1625	Citrus limon (L.) Burm.	Rutaceae	Fruit	Skin and subcutaneous tissue disorders	For warts	Direct use	Human use
1625	Dictamnus hispanicus Webb ex Willk.	Rutaceae	Leaf	Genitourinary system disorders	For infertility	Tisane	Human use
1625	Dictamnus hispanicus Webb ex Willk.	Rutaceae	Leaf	Pregnancy, birth and puerperal disorders	Abortive	Tisane	Human use
1625	Globularia alypum L.	Plantaginaceae	Aerial part	Circulatory system and blood disorders	Antihypertensive	Tisane	Human use
1625	Globularia alypum L.	Plantaginaceae	Aerial part	Endocrine system and metabolic disorders	Hypoglycaemic	Tisane	Human use
1625	Helichrysum stoechas (L.) Moench	Asteraceae	Flowering aerial part	Unknown	Unknown	Tisane	Human use
1625	Papaver rhoeas L.	Papaveraceae	Leaf	Circulatory system and blood disorders	Hemathocathartic	Direct use	Human use
1625	Rosmarinus officinalis L.	Lamiaceae	Aerial part	Respiratory system disorders	Anticatarrhal	Tisane	Human use
1625	Rosmarinus officinalis L.	Lamiaceae	Aerial part	Skin and subcutaneous tissue disorders	For skin disorders	Not reported	Human use
1625	Santolina chamaecyparissus L. squarrosa (DC.) Nyman	Asteraceae	Flowering aerial part	Digestive system and nutritional disorders	Gastric ulcers	Tisane	Human use
1625	Santolina chamaecyparissus L. squarrosa (DC.) Nyman	Asteraceae	Flowering aerial part	Skin and subcutaneous tissue disorders	Vulnerary	Bath	Human use
1625	Sedum sediforme (Jacq.) Pau	Crassulaceae	Aerial part	Skin and subcutaneous tissue disorders	Cicatrizing	Poultice	Human use
1625	Thymus vulgaris L.	Lamiaceae	Flowering aerial part	Digestive system and nutritional disorders	Stomachic	Tisane	Human use
2301	Allium sativum L.	Amaryllidaceae	Bulb	Poisoning	For bee stings	Direct use	Human use
2301	Aphyllanthes monspeliensis L.	Asparagaceae	Aerial part	Genitourinary system disorders	Prostate antiinflammatory	Tisane	Human use
2301	Corylus avellana L.	Betulaceae	Seed	Endocrine system and metabolic disorders	Anticholesterolemic	Direct use	Human use
2301	Dictamnus hispanicus Webb ex Willk.	Rutaceae	Leaf	Circulatory system and blood disorders	Antihypertensive	Tisane	Human use
2301	Ecballium elaterium (L.) A.Richard in Bory	Cucurbitaceae	Fruit	Circulatory system and blood disorders	For chilblain	Direct use	Human use
2301	Eryngium campestre L.	Apiaceae	Aerial part	Poisoning	For scorpion stings	Direct use	Human use
2301	Ficus carica L.	Moraceae	Latex	Skin and subcutaneous tissue disorders	For warts	Direct use	Human use
2301	Helianthemum syriacum (Jacq.) Dum.-Cours.	Cistaceae	Aerial part	Musculoskeletal system disorders and traumas	For sprains	Bath	Human use
2301	Jasonia saxatilis (Lam.) Guss.	Asteraceae	Flowering aerial part	Digestive system and nutritional disorders	Digestive	Tisane	Human use
2301	Jasonia saxatilis (Lam.) Guss.	Asteraceae	Flowering aerial part	Respiratory system disorders	Anticatarrhal	Tisane	Human use
2301	Juglans regia L.	Juglandaceae	Seed	Endocrine system and metabolic disorders	Anticholesterolemic	Direct use	Human use
2301	Juniperus phoenicea L. phoenicea	Cupressaceae	Aerial part	Pregnancy, birth and puerperal disorders	Abortive	Tisane	Human use
2301	Lonicera implexa Ait. implexa	Caprifoliaceae	Aerial part	Respiratory system disorders	Anticatarrhal	Direct use	Veterinary use
2301	Marrubium vulgare L.	Lamiaceae	Aerial part	Infections and infestations	For myxomatosis	Not reported	Veterinary use
2301	Olea europaea L. europaea var. europaea	Oleaceae	Fruit	Circulatory system and blood disorders	Antihypertensive	Direct use	Human use
2301	Papaver rhoeas L.	Papaveraceae	Petal	Nervous system and mental disorders	Hypnotic	Tisane	Human use
2301	Paronychia sp.	Caryophyllaceae	Flowering aerial part	Respiratory system disorders	Anticatarrhal	Tisane	Human use
2301	Phaseolus vulgaris L.	Fabaceae	Seed	Sensory system disorders	Ocular antiseptic	Direct use	Human use
2301	Pinus halepensis Mill.	Pinaceae	Inflorescence	Respiratory system disorders	Anticatarrhal	Tisane	Human use
2301	Rosmarinus officinalis L.	Lamiaceae	Aerial part	Circulatory system and blood disorders	Antihypertensive	Tisane	Human use
2301	Ruta chalepensis L. angustifolia (Pers.) Cout.	Rutaceae	Aerial part	Digestive system and nutritional disorders	Buccal antiseptic	Collutorium	Human use
2301	Ruta chalepensis L. angustifolia (Pers.) Cout.	Rutaceae	Aerial part	Pregnancy, birth and puerperal disorders	Abortive	Tisane	Human and veterinary use
2301	Ruta chalepensis L. angustifolia (Pers.) Cout.	Rutaceae	Aerial part	Respiratory system disorders	For snoring	Embrocation	Human use
2301	Salvia officinalis L. lavandulifolia (Vahl) Gams	Lamiaceae	Leaf	Digestive system and nutritional disorders	Hepatoprotective	Tisane	Human use
2301	Santolina chamaecyparissus L. squarrosa (DC.) Nyman	Asteraceae	Flowering aerial part	Digestive system and nutritional disorders	Buccal antiseptic	Collutorium	Human use
2301	Santolina chamaecyparissus L. squarrosa (DC.) Nyman	Asteraceae	Flowering aerial part	Sensory system disorders	Visual protective	Tisane	Human use
2301	Santolina chamaecyparissus L. squarrosa (DC.) Nyman	Asteraceae	Flowering aerial part	Skin and subcutaneous tissue disorders	Resolutive	Bath	Human use
2301	Santolina chamaecyparissus L. squarrosa (DC.) Nyman	Asteraceae	Flowering aerial part	Skin and subcutaneous tissue disorders	Vulnerary	Bath	Human use
2301	Santolina chamaecyparissus L. squarrosa (DC.) Nyman	Asteraceae	Flowering aerial part	Tonic and restorative	Salutiferous	Tisane	Human use
2301	Satureja fruticosa (L.) Briq. fruticosa	Lamiaceae	Flowering aerial part	Digestive system and nutritional disorders	Digestive	Tisane	Human use
2301	Sonchus oleraceus L.	Asteraceae	Aerial part	Skin and subcutaneous tissue disorders	Vulnerary	Poultice	Human use
2301	Thymus vulgaris L.	Lamiaceae	Flowering aerial part	Digestive system and nutritional disorders	Buccal antiseptic	Collutorium	Human use
2301	Thymus vulgaris L.	Lamiaceae	Flowering aerial part	Respiratory system disorders	Pharyngeal anti-inflammatory	Gargle	Human use
2301	Viscum album L. austriacum (Wiesb.) Vollmann	Santalaceae	Stem	Skin and subcutaneous tissue disorders	Vulnerary	Poultice	Human use
2302	Inula helenioides DC. in Lam. et DC.	Asteraceae	Inflorescence	Musculoskeletal system disorders and traumas	Anti-inflammatory / Analgesic / Antiecchymotic	Liniment	Human use
2302	Inula helenioides DC. in Lam. et DC.	Asteraceae	Inflorescence	Musculoskeletal system disorders and traumas	Anti-inflammatory / Analgesic / Antiecchymotic	Lotion	Human use
2302	Inula helenioides DC. in Lam. et DC.	Asteraceae	Inflorescence	Musculoskeletal system disorders and traumas	Anti-inflammatory / Muscular analgesic	Liniment	Human use
2302	Inula helenioides DC. in Lam. et DC.	Asteraceae	Inflorescence	Respiratory system disorders	Expectorant	Alcoholic tincture	Human use
2302	Marrubium vulgare L.	Lamiaceae	Aerial part	Skin and subcutaneous tissue disorders	Cicatrizing	Bath	Human use
2302	Marrubium vulgare L.	Lamiaceae	Aerial part	Skin and subcutaneous tissue disorders	Vulnerary	Bath	Veterinary use
2302	Rosmarinus officinalis L.	Lamiaceae	Aerial part	Digestive system and nutritional disorders	Buccal antiseptic	Tisane	Human use
2302	Ruta chalepensis L. angustifolia (Pers.) Cout.	Rutaceae	Aerial part	Pregnancy, birth and puerperal disorders	Abortive	Not reported	Human use
2302	Santolina chamaecyparissus L. squarrosa (DC.) Nyman	Asteraceae	Flowering aerial part	Digestive system and nutritional disorders	Buccal antiseptic	Tisane	Human use
2302	Santolina chamaecyparissus L. squarrosa (DC.) Nyman	Asteraceae	Flowering aerial part	Digestive system and nutritional disorders	Gastric ulcers	Tisane	Human use
2302	Sedum sediforme (Jacq.) Pau	Crassulaceae	Aerial part	Skin and subcutaneous tissue disorders	Vulnerary	Poultice	Human use
2302	Thymus vulgaris L.	Lamiaceae	Flowering aerial part	Digestive system and nutritional disorders	Buccal antiseptic	Tisane	Human use
2302	Thymus vulgaris L.	Lamiaceae	Flowering aerial part	Skin and subcutaneous tissue disorders	External antiseptic	Bath	Human use
2304	Centaurea aspera L.	Asteraceae	Aerial part	Circulatory system and blood disorders	Antihypertensive	Tisane	Human use
2304	Centaurea aspera L.	Asteraceae	Aerial part	Infections and infestations	Antifungal	Tisane	Human use
2304	Lepidium latifolium L. latifolium	Brassicaceae	Aerial part	Genitourinary system disorders	Renal lithotriptic	Tisane	Human use
2304	Zea mays L.	Poaceae	Styles and stigmas	Genitourinary system disorders	Renal lithotriptic	Tisane	Human use
2305	Crocus sativus L.	Iridaceae	Styles and stigmas	Nervous system and mental disorders	Antidepressant	Not reported	Human use
2305	Crocus sativus L.	Iridaceae	Styles and stigmas	Nervous system and mental disorders	Aphrodisiac	Not reported	Human use
2306	Cydonia oblonga Mill.	Rosaceae	Fruit	Digestive system and nutritional disorders	Antidiarrhoeal	Suspension	Human use
2306	Euphorbia sp.	Euphorbiaceae	Latex	Skin and subcutaneous tissue disorders	For warts	Direct use	Human use
2306	Lippia triphylla (L'Hér.) O.Kuntze	Verbenaceae	Leaf	Digestive system and nutritional disorders	Digestive	Tisane	Human use
2306	Matricaria recutita L.	Asteraceae	Inflorescence	Digestive system and nutritional disorders	Intestinal anti-inflammatory	Enema	Human use
2306	Olea europaea L. europaea var. europaea	Oleaceae	Ash	Infections and infestations	Antiparotitis	Poultice	Human use
2306	Pinus halepensis Mill.	Pinaceae	Ash	Infections and infestations	Antiparotitis	Poultice	Human use
2306	Pinus sylvestris L.	Pinaceae	Oleoresin	Digestive system and nutritional disorders	Antiodontalgic	Direct use	Human use
2306	Ruta chalepensis L. angustifolia (Pers.) Cout.	Rutaceae	Aerial part	Digestive system and nutritional disorders	Ruminant antistatic	Direct use	Veterinary use
2306	Sambucus nigra L.	Adoxaceae	Inflorescence	Sensory system disorders	Ocular antiseptic	Bath	Human use
2306	Triticum aestivum L.	Poaceae	Bran	Infections and infestations	Antiparotitis	Poultice	Human use
2307	Eucalyptus globulus Labill.	Myrtaceae	Leaf	Respiratory system disorders	Anticatarrhal	Aerosol	Human use
2307	Hyoscyamus albus L.	Solanaceae	Seed	Digestive system and nutritional disorders	Antiodontalgic	Not reported	Human use
2307	Juglans regia L.	Juglandaceae	Leaf	Circulatory system and blood disorders	Antihypertensive	Tisane	Human use
2307	Juglans regia L.	Juglandaceae	Leaf	Circulatory system and blood disorders	Hemathocathartic	Tisane	Human use
2307	Lippia triphylla (L'Hér.) O.Kuntze	Verbenaceae	Leaf	Digestive system and nutritional disorders	Intestinal anti-inflammatory	Tisane	Human use
2307	Matricaria recutita L.	Asteraceae	Inflorescence	Digestive system and nutritional disorders	Intestinal anti-inflammatory	Tisane	Human use
2307	Olea europaea L. europaea var. europaea	Oleaceae	Leaf	Circulatory system and blood disorders	Antihypertensive	Tisane	Human use
2307	Rubus ulmifolius Schott	Rosaceae	Young shoot	Circulatory system and blood disorders	Antihypertensive	Tisane	Human use
2307	Rubus ulmifolius Schott	Rosaceae	Young shoot	Circulatory system and blood disorders	Hemathocathartic	Tisane	Human use
2307	Sedum telephium L.	Crassulaceae	Leaf	Skin and subcutaneous tissue disorders	Vulnerary	Direct use	Human use
2307	Vitis vinifera L.	Vitaceae	Fruit juice	Infections and infestations	Antipyretic	Poultice	Veterinary use
2307	Vitis vinifera L.	Vitaceae	Fruit juice	Musculoskeletal system disorders and traumas	For muskuloskeletal disorders	Poultice	Veterinary use
2308	Allium sativum L.	Amaryllidaceae	Bulb	Infections and infestations	Antihelminthic	Direct use	Human use
2308	Centaurea aspera L.	Asteraceae	Not reported	Unknown	Unknown	Not reported	Human use
2308	Coris monspeliensis L. monspeliensis	Primulaceae	Flowering aerial part	Genitourinary system disorders	Renal protective	Tisane	Human use
2308	Cynodon dactylon (L.) Pers	Poaceae	Not reported	Pain and inflammations	Analgesic	Not reported	Human use
2308	Globularia alypum L.	Plantaginaceae	Aerial part	Endocrine system and metabolic disorders	Hypoglycaemic	Tisane	Human use
2308	Helianthemum syriacum (Jacq.) Dum.-Cours.	Cistaceae	Aerial part	Skin and subcutaneous tissue disorders	Vulnerary	Poultice	Human use
2308	Hypericum perforatum L.	Hypericaceae	Flower	Musculoskeletal system disorders and traumas	Anti-inflammatory / Analgesic / Antiecchymotic	Liniment	Human use
2308	Jasonia saxatilis (Lam.) Guss.	Asteraceae	Flowering aerial part	Respiratory system disorders	Anticatarrhal	Tisane	Human use
2308	Lithospermum fruticosum L.	Boraginaceae	Aerial part	Respiratory system disorders	Anticatarrhal	Tisane	Human use
2308	Olea europaea L. europaea var. europaea	Oleaceae	Leaf	Circulatory system and blood disorders	Antihypertensive	Tisane	Human use
2308	Pinus halepensis Mill.	Pinaceae	Leaf	Digestive system and nutritional disorders	Buccal antiseptic	Collutorium	Human use
2308	Plantago lanceolata L.	Plantaginaceae	Leaf	Skin and subcutaneous tissue disorders	Vulnerary	Poultice	Human use
2308	Rosmarinus officinalis L.	Lamiaceae	Aerial part	Sensory system disorders	For conjunctivitis	Bath	Human use
2308	Salvia verbenaca L.	Lamiaceae	Leaf	Circulatory system and blood disorders	External hemostatic	Direct use	Human use
2308	Salvia verbenaca L.	Lamiaceae	Seed	Sensory system disorders	For the eyes	Direct use	Human use
2308	Santolina chamaecyparissus L. squarrosa (DC.) Nyman	Asteraceae	Flowering aerial part	Musculoskeletal system disorders and traumas	Anti-inflammatory / Analgesic / Antiecchymotic	Liniment	Human use
2308	Sideritis spinulosa Barnades ex Asso	Lamiaceae	Aerial part	Digestive system and nutritional disorders	Antidiarrhoeal	Tisane	Human use
2308	Sideritis spinulosa Barnades ex Asso	Lamiaceae	Aerial part	Digestive system and nutritional disorders	Intestinal anti-inflammatory	Tisane	Human use
2308	Sideritis spinulosa Barnades ex Asso	Lamiaceae	Aerial part	Digestive system and nutritional disorders	Stomachic	Tisane	Human use
2308	Sideritis spinulosa Barnades ex Asso	Lamiaceae	Aerial part	Skin and subcutaneous tissue disorders	Vulnerary	Bath	Human use
2308	Thymus vulgaris L.	Lamiaceae	Flowering aerial part	Digestive system and nutritional disorders	Buccal antiseptic	Tisane	Human use
2308	Thymus vulgaris L.	Lamiaceae	Flowering aerial part	Infections and infestations	Internal antiseptic	Tisane	Human use
2309	Allium sativum L.	Amaryllidaceae	Bulb	Skin and subcutaneous tissue disorders	For warts	Direct use	Human use
2309	Jasonia saxatilis (Lam.) Guss.	Asteraceae	Flowering aerial part	Respiratory system disorders	Anticatarrhal	Tisane	Human use
2309	Salvia hispanica L.	Lamiaceae	Seed	Tonic and restorative	Salutiferous	Not reported	Human use
2309	Satureja fruticosa (L.) Briq. fruticosa	Lamiaceae	Flowering aerial part	Digestive system and nutritional disorders	Intestinal anti-inflammatory	Alcoholic tincture	Human use
2309	Satureja fruticosa (L.) Briq. fruticosa	Lamiaceae	Flowering aerial part	Genitourinary system disorders	Antidysmenorrhea	Alcoholic tincture	Human use
2309	Thymus vulgaris L.	Lamiaceae	Flowering aerial part	Sensory system disorders	Ocular antiseptic	Bath	Human use
2309	Vitis vinifera L.	Vitaceae	Fruit juice	Skin and subcutaneous tissue disorders	Vulnerary	Poultice	Veterinary use
2310	Allium cepa L.	Amaryllidaceae	Bulb	Unknown	Unknown	Not reported	Human use
2310	Allium sativum L.	Amaryllidaceae	Bulb	Infections and infestations	Antibacterial	Direct use	Human use
2310	Aloe vera (L.) Burm.f.	Asphodelaceae	Leaf juice	Skin and subcutaneous tissue disorders	For irritation	Direct use	Human use
2310	Aloe vera (L.) Burm.f.	Asphodelaceae	Leaf juice	Skin and subcutaneous tissue disorders	For skin disorders	Direct use	Human use
2310	Coronilla minima L. lotoides (Koch) Nyman	Fabaceae	Flowering aerial part	Musculoskeletal system disorders and traumas	Anti-inflammatory / Analgesic / Antiecchymotic	Bath	Human use
2310	Coronilla minima L. lotoides (Koch) Nyman	Fabaceae	Flowering aerial part	Musculoskeletal system disorders and traumas	For sprains	Bath	Human use
2310	Cydonia oblonga Mill.	Rosaceae	Fruit	Digestive system and nutritional disorders	Antidiarrhoeal	Suspension	Human use
2310	Dictamnus hispanicus Webb ex Willk.	Rutaceae	Leaf	Circulatory system and blood disorders	Antihypertensive	Tisane	Human use
2310	Euphorbia sp.	Euphorbiaceae	Latex	Skin and subcutaneous tissue disorders	For warts	Direct use	Human use
2310	Jasonia saxatilis (Lam.) Guss.	Asteraceae	Flowering aerial part	Respiratory system disorders	Anticatarrhal	Tisane	Human use
2310	Lavandula latifolia Medic.	Lamiaceae	Floral summit	Endocrine system and metabolic disorders	Anticholesterolemic	Tisane	Human use
2310	Matricaria recutita L.	Asteraceae	Inflorescence	Sensory system disorders	Ocular antiseptic	Bath	Human use
2310	Medicago sativa L. sativa	Fabaceae	Aerial part	Musculoskeletal system disorders and traumas	Antiecchymotic	Poultice	Human use
2310	Medicago sativa L. sativa	Fabaceae	Aerial part	Musculoskeletal system disorders and traumas	For sprains	Poultice	Human use
2310	Olea europaea L. europaea var. europaea	Oleaceae	Leaf	Circulatory system and blood disorders	Antihypertensive	Tisane	Human use
2310	Pistacia lentiscus L.	Anacardiaceae	Young aerial part	Digestive system and nutritional disorders	Antiodontalgic	Collutorium	Human use
2310	Rosmarinus officinalis L.	Lamiaceae	Aerial part	Unknown	Unknown	Not reported	Human use
2310	Sambucus nigra L.	Adoxaceae	Inflorescence	Infections and infestations	For erysipelas	Fumigation	Human use
2310	Sambucus nigra L.	Adoxaceae	Inflorescence	Poisoning	For stings	Fumigation	Human use
2310	Thymus vulgaris L.	Lamiaceae	Flowering aerial part	Infections and infestations	Internal antiseptic	Tisane	Human use
2310	Thymus vulgaris L.	Lamiaceae	Flowering aerial part	Skin and subcutaneous tissue disorders	External antiseptic	Bath	Human use
2311	Allium cepa L.	Amaryllidaceae	Bulb	Unknown	Unknown	Not reported	Human use
2311	Allium sativum L.	Amaryllidaceae	Bulb	Infections and infestations	Antibacterial	Direct use	Human use
2311	Aloe vera (L.) Burm.f.	Asphodelaceae	Leaf juice	Skin and subcutaneous tissue disorders	For irritation	Direct use	Human use
2311	Aloe vera (L.) Burm.f.	Asphodelaceae	Leaf juice	Skin and subcutaneous tissue disorders	For skin disorders	Direct use	Human use
2311	Coronilla minima L. lotoides (Koch) Nyman	Fabaceae	Flowering aerial part	Musculoskeletal system disorders and traumas	Anti-inflammatory / Analgesic / Antiecchymotic	Bath	Human use
2311	Coronilla minima L. lotoides (Koch) Nyman	Fabaceae	Flowering aerial part	Musculoskeletal system disorders and traumas	For sprains	Bath	Human use
2311	Cydonia oblonga Mill.	Rosaceae	Fruit	Digestive system and nutritional disorders	Antidiarrhoeal	Suspension	Human use
2311	Dictamnus hispanicus Webb ex Willk.	Rutaceae	Leaf	Circulatory system and blood disorders	Antihypertensive	Tisane	Human use
2311	Euphorbia sp.	Euphorbiaceae	Latex	Skin and subcutaneous tissue disorders	For warts	Direct use	Human use
2311	Jasonia saxatilis (Lam.) Guss.	Asteraceae	Flowering aerial part	Respiratory system disorders	Anticatarrhal	Tisane	Human use
2311	Lavandula latifolia Medic.	Lamiaceae	Floral summit	Endocrine system and metabolic disorders	Anticholesterolemic	Tisane	Human use
2311	Matricaria recutita L.	Asteraceae	Inflorescence	Sensory system disorders	Ocular antiseptic	Bath	Human use
2311	Medicago sativa L. sativa	Fabaceae	Aerial part	Musculoskeletal system disorders and traumas	Antiecchymotic	Poultice	Human use
2311	Medicago sativa L. sativa	Fabaceae	Aerial part	Musculoskeletal system disorders and traumas	For sprains	Poultice	Human use
2311	Olea europaea L. europaea var. europaea	Oleaceae	Leaf	Circulatory system and blood disorders	Antihypertensive	Tisane	Human use
2311	Pistacia lentiscus L.	Anacardiaceae	Young aerial part	Digestive system and nutritional disorders	Antiodontalgic	Collutorium	Human use
2311	Rosmarinus officinalis L.	Lamiaceae	Aerial part	Unknown	Unknown	Not reported	Human use
2311	Sambucus nigra L.	Adoxaceae	Inflorescence	Infections and infestations	For erysipelas	Fumigation	Human use
2311	Sambucus nigra L.	Adoxaceae	Inflorescence	Poisoning	For stings	Fumigation	Human use
2311	Thymus vulgaris L.	Lamiaceae	Flowering aerial part	Infections and infestations	Internal antiseptic	Tisane	Human use
2311	Thymus vulgaris L.	Lamiaceae	Flowering aerial part	Skin and subcutaneous tissue disorders	External antiseptic	Bath	Human use
2312	Asperula cynanchica L.	Rubiaceae	Flowering aerial part	Digestive system and nutritional disorders	Antidiarrhoeal	Tisane	Human use
2312	Dictamnus hispanicus Webb ex Willk.	Rutaceae	Leaf	Pregnancy, birth and puerperal disorders	Abortive	Not reported	Human use
2312	Hyoscyamus albus L.	Solanaceae	Seed	Digestive system and nutritional disorders	Antiodontalgic	Aerosol	Human use
2312	Hypericum perforatum L.	Hypericaceae	Flower	Musculoskeletal system disorders and traumas	Antipyortic	Embrocation	Human use
2312	Jasonia saxatilis (Lam.) Guss.	Asteraceae	Flowering aerial part	Respiratory system disorders	Anticatarrhal	Tisane	Human use
2312	Juniperus oxycedrus L. oxycedrus	Cupressaceae	Aerial part	Skin and subcutaneous tissue disorders	Resolutive	Direct use	Veterinary use
2312	Limonium sp.	Plumbaginaceae	Flowering aerial part	Circulatory system and blood disorders	Antihypertensive	Not reported	Human use
2312	Olea europaea L. europaea var. europaea	Oleaceae	Leaf	Circulatory system and blood disorders	Antihypertensive	Tisane	Human use
2312	Salvia verbenaca L.	Lamiaceae	Leaf	Circulatory system and blood disorders	External hemostatic	Poultice	Human use
2312	Salvia verbenaca L.	Lamiaceae	Leaf	Skin and subcutaneous tissue disorders	Cicatrizing	Poultice	Human use
2312	Santolina chamaecyparissus L. squarrosa (DC.) Nyman	Asteraceae	Flowering aerial part	Musculoskeletal system disorders and traumas	Anti-inflammatory / Analgesic / Antiecchymotic	Bath	Human use
2312	Sideritis spinulosa Barnades ex Asso	Lamiaceae	Flowering aerial part	Genitourinary system disorders	Renal protective	Tisane	Human use
2312	Sideritis spinulosa Barnades ex Asso	Lamiaceae	Flowering aerial part	Respiratory system disorders	Anticatarrhal	Tisane	Human use
2312	Sideritis spinulosa Barnades ex Asso	Lamiaceae	Flowering aerial part	Respiratory system disorders	Antipneumonic	Tisane	Human use
2312	Thymus vulgaris L.	Lamiaceae	Flowering aerial part	Digestive system and nutritional disorders	Gingival anti-inflammatory	Collutorium	Human use
2312	Thymus vulgaris L.	Lamiaceae	Flowering aerial part	Pregnancy, birth and puerperal disorders	Postlabour coadjuvant	Bath	Human use
2321	Aphyllanthes monspeliensis L.	Asparagaceae	Aerial part	Genitourinary system disorders	Diuretic	Tisane	Human use
2321	Aphyllanthes monspeliensis L.	Asparagaceae	Aerial part	Genitourinary system disorders	Prostate antiinflammatory	Tisane	Human use
2321	Convolvulus arvensis L.	Convolvulaceae	Aerial part	Circulatory system and blood disorders	External hemostatic	Poultice	Human use
2321	Coris monspeliensis L. monspeliensis	Primulaceae	Flowering aerial part	Digestive system and nutritional disorders	Antidiarrhoeal	Tisane	Human use
2321	Lithospermum fruticosum L.	Boraginaceae	Aerial part	Circulatory system and blood disorders	Antihypertensive	Tisane	Human use
2321	Ruta chalepensis L. angustifolia (Pers.) Cout.	Rutaceae	Aerial part	Digestive system and nutritional disorders	Antiodontalgic	Alcoholic tincture	Human use
2321	Ruta chalepensis L. angustifolia (Pers.) Cout.	Rutaceae	Aerial part	Musculoskeletal system disorders and traumas	Anti-inflammatory / Muscular analgesic	Lotion	Human use
2321	Ruta chalepensis L. angustifolia (Pers.) Cout.	Rutaceae	Aerial part	Pregnancy, birth and puerperal disorders	Abortive	Tisane	Human use
2321	Ruta chalepensis L. angustifolia (Pers.) Cout.	Rutaceae	Aerial part	Pregnancy, birth and puerperal disorders	Postlabour coadjuvant	Tisane	Veterinary use
2321	Sideritis scordioides L.	Lamiaceae	Not reported	Unknown	Unknown	Not reported	Human use
2321	Thymus vulgaris L.	Lamiaceae	Flowering aerial part	Sensory system disorders	Ocular antiseptic	Bath	Human use
2321	Thymus vulgaris L.	Lamiaceae	Flowering aerial part	Skin and subcutaneous tissue disorders	Vulnerary	Bath	Veterinary use
2322	Allium cepa L.	Amaryllidaceae	Bulb	Genitourinary system disorders	Renal lithotriptic	Tisane	Human use
2322	Dictamnus hispanicus Webb ex Willk.	Rutaceae	Leaf	Circulatory system and blood disorders	Antihypertensive	Tisane	Human use
2322	Foeniculum vulgare Mill. piperitum (Ucria) Cout.	Apiaceae	Aerial part	Genitourinary system disorders	Diuretic	Suspension	Human use
2322	Jasonia saxatilis (Lam.) Guss.	Asteraceae	Flowering aerial part	Tonic and restorative	Tonic	Tisane	Human use
2322	Lippia triphylla (L'Hér.) O.Kuntze	Verbenaceae	Leaf	Digestive system and nutritional disorders	Digestive	Tisane	Human use
2322	Rubus ulmifolius Schott	Rosaceae	Fruit	Digestive system and nutritional disorders	Vitamin	Direct use	Human use
2322	Thymus vulgaris L.	Lamiaceae	Flowering aerial part	Digestive system and nutritional disorders	Buccal antiseptic	Collutorium	Human use
2322	Thymus vulgaris L.	Lamiaceae	Flowering aerial part	Skin and subcutaneous tissue disorders	External antiseptic	Bath	Human use
2322	Thymus vulgaris L.	Lamiaceae	Flowering aerial part	Skin and subcutaneous tissue disorders	For callus	Bath	Human use
2322	Urtica urens L.	Urticaceae	Aerial part	Digestive system and nutritional disorders	Gastric ulcers	Tisane	Human use
2323	Allium sativum L.	Amaryllidaceae	Bulb	Respiratory system disorders	Anticatarrhal	Direct use	Human use
2323	Allium sativum L.	Amaryllidaceae	Bulb	Skin and subcutaneous tissue disorders	For warts	Poultice	Human use
2323	Equisetum ramosissimum Desf.	Equisetaceae	Aerial part	Musculoskeletal system disorders and traumas	Anti-inflammatory / Analgesic / Antiecchymotic	Bath	Human use
2323	Equisetum ramosissimum Desf.	Equisetaceae	Aerial part	Musculoskeletal system disorders and traumas	For sprains	Bath	Human use
2323	Eucalyptus globulus Labill.	Myrtaceae	Leaf	Respiratory system disorders	Expectorant	Aerosol	Human use
2323	Juniperus oxycedrus L. oxycedrus	Cupressaceae	Fructification	Endocrine system and metabolic disorders	Hypoglycaemic	Direct use	Human use
2323	Malva sylvestris L.	Malvaceae	Flowering aerial part	Digestive system and nutritional disorders	Laxative	Tisane	Human use
2323	Mentha sp.	Lamiaceae	Leaf	Nervous system and mental disorders	Tranquilizer	Tisane	Human use
2323	Olea europaea L. europaea var. europaea	Oleaceae	Fruit juice	Sensory system disorders	For earache	Drops	Human use
2323	Olea europaea L. europaea var. europaea	Oleaceae	Leaf	Circulatory system and blood disorders	Antihypertensive	Tisane	Human use
2323	Paronychia sp.	Caryophyllaceae	Flowering aerial part	Respiratory system disorders	Anticatarrhal	Tisane	Human use
2323	Prunus dulcis (Mill.) Weeb.	Rosaceae	Fruit	Musculoskeletal system disorders and traumas	Bones strengthening	Suspension	Human use
2323	Rosmarinus officinalis L.	Lamiaceae	Aerial part	Respiratory system disorders	Anticatarrhal	Tisane	Human use
2323	Salvia officinalis L. lavandulifolia (Vahl) Gams	Lamiaceae	Leaf	Digestive system and nutritional disorders	Buccal antiseptic	Direct use	Human use
2323	Santolina chamaecyparissus L. squarrosa (DC.) Nyman	Asteraceae	Flowering aerial part	Musculoskeletal system disorders and traumas	Anti-inflammatory / Analgesic / Antiecchymotic	Bath	Human use
2323	Santolina chamaecyparissus L. squarrosa (DC.) Nyman	Asteraceae	Flowering aerial part	Musculoskeletal system disorders and traumas	For sprains	Bath	Human use
2323	Thymus vulgaris L.	Lamiaceae	Flowering aerial part	Genitourinary system disorders	Prostate antiinflammatory	Tisane	Human use
2324	Allium cepa L.	Amaryllidaceae	Bulb	Respiratory system disorders	Antitussive	Aerosol	Human use
2324	Aloe vera (L.) Burm.f.	Asphodelaceae	Leaf juice	Musculoskeletal system disorders and traumas	Antipyortic	Direct use	Human use
2324	Asperula cynanchica L.	Rubiaceae	Flowering aerial part	Genitourinary system disorders	Diuretic	Tisane	Human use
2324	Beta vulgaris L. vulgaris var. vulgaris	Amaranthaceae	Leaf	Pregnancy, birth and puerperal disorders	Labour coadjuvant	Direct use	Veterinary use
2324	Dictamnus hispanicus Webb ex Willk.	Rutaceae	Leaf	Circulatory system and blood disorders	Antihypertensive	Tisane	Human use
2324	Hibiscus sabdariffa L.	Malvaceae	Flower	Musculoskeletal system disorders and traumas	For muscle cramps	Tisane	Human use
2324	Jasonia saxatilis (Lam.) Guss.	Asteraceae	Flowering aerial part	Respiratory system disorders	Anticatarrhal	Tisane	Human use
2324	Matricaria recutita L.	Asteraceae	Inflorescence	Digestive system and nutritional disorders	Intestinal anti-inflammatory	Tisane	Human use
2324	Medicago sativa L. sativa	Fabaceae	Aerial part	Musculoskeletal system disorders and traumas	Anti-inflammatory / Analgesic / Antiecchymotic	Poultice	Human use
2324	Ricinus communis L.	Euphorbiaceae	Seed oil	Digestive system and nutritional disorders	Orexigenic	Direct use	Human use
2324	Thymus vulgaris L.	Lamiaceae	Flowering aerial part	Circulatory system and blood disorders	Antihypertensive	Tisane	Human use
2324	Thymus vulgaris L.	Lamiaceae	Flowering aerial part	Digestive system and nutritional disorders	Stomachic	Tisane	Human use
2324	Thymus vulgaris L.	Lamiaceae	Flowering aerial part	Respiratory system disorders	Anticatarrhal	Tisane	Human use
2324	Thymus vulgaris L.	Lamiaceae	Flowering aerial part	Tonic and restorative	For malaise	Tisane	Human use
2324	Thymus vulgaris L.	Lamiaceae	Flowering aerial part	Tonic and restorative	Salutiferous	Tisane	Human use
2324	Vitis vinifera L.	Vitaceae	Fruit juice	Musculoskeletal system disorders and traumas	Antipyortic	Suspension	Human use
2325	Echium vulgare L.	Boraginaceae	Leaf	Musculoskeletal system disorders and traumas	Antipyortic	Poultice	Human use
2325	Echium vulgare L.	Boraginaceae	Leaf	Skin and subcutaneous tissue disorders	Cicatrizing	Poultice	Human use
2325	Equisetum ramosissimum Desf.	Equisetaceae	Aerial part	Genitourinary system disorders	Renal lithotriptic	Tisane	Human use
2325	Eucalyptus globulus Labill.	Myrtaceae	Leaf	Respiratory system disorders	Expectorant	Aerosol	Human use
2325	Euphorbia sp.	Euphorbiaceae	Latex	Skin and subcutaneous tissue disorders	For warts	Direct use	Human use
2325	Foeniculum vulgare Mill. piperitum (Ucria) Cout.	Apiaceae	Leaf	Digestive system and nutritional disorders	Carminative	Tisane	Human use
2325	Helichrysum stoechas (L.) Moench	Asteraceae	Flowering aerial part	Circulatory system and blood disorders	Antihypertensive	Tisane	Human use
2325	Helichrysum stoechas (L.) Moench	Asteraceae	Inflorescence	Skin and subcutaneous tissue disorders	For warts	Direct use	Human use
2325	Jasonia saxatilis (Lam.) Guss.	Asteraceae	Flowering aerial part	Circulatory system and blood disorders	Antihypertensive	Tisane	Human use
2325	Jasonia saxatilis (Lam.) Guss.	Asteraceae	Flowering aerial part	Pregnancy, birth and puerperal disorders	Abortive	Tisane	Human use
2325	Laurus nobilis L.	Lauraceae	Leaf	Genitourinary system disorders	Diuretic	Tisane	Human use
2325	Lavatera maritima Gouan	Malvaceae	Not reported	Unknown	Unknown	Tisane	Human use
2325	Lippia triphylla (L'Hér.) O.Kuntze	Verbenaceae	Leaf	Nervous system and mental disorders	For headache	Tisane	Human use
2325	Lippia triphylla (L'Hér.) O.Kuntze	Verbenaceae	Leaf	Tonic and restorative	For malaise	Tisane	Human use
2325	Matricaria recutita L.	Asteraceae	Inflorescence	Sensory system disorders	Ocular antiseptic	Bath	Human use
2325	Mentha sp.	Lamiaceae	Aerial part	Digestive system and nutritional disorders	Digestive	Tisane	Human use
2325	Mentha sp.	Lamiaceae	Aerial part	Digestive system and nutritional disorders	Digestive	Tisane	Human use
2325	Olea europaea L. europaea var. europaea	Oleaceae	Fruit juice	Digestive system and nutritional disorders	Laxative	Direct use	Human use
2325	Olea europaea L. europaea var. europaea	Oleaceae	Fruit juice	Infections and infestations	Antihelminthic	Direct use	Human use
2325	Olea europaea L. europaea var. europaea	Oleaceae	Leaf	Circulatory system and blood disorders	Antihypertensive	Tisane	Human use
2325	Rosmarinus officinalis L.	Lamiaceae	Aerial part	Musculoskeletal system disorders and traumas	Anti-inflammatory / Analgesic / Antiecchymotic	Lotion	Human and veterinary use
2325	Rosmarinus officinalis L.	Lamiaceae	Aerial part	Musculoskeletal system disorders and traumas	For sprains	Lotion	Human and veterinary use
2325	Salvia officinalis L. lavandulifolia (Vahl) Gams	Lamiaceae	Leaf	Digestive system and nutritional disorders	Antiodontalgic	Collutorium	Human use
2325	Salvia officinalis L. lavandulifolia (Vahl) Gams	Lamiaceae	Leaf	Digestive system and nutritional disorders	Buccal antiseptic	Collutorium	Human use
2325	Salvia officinalis L. lavandulifolia (Vahl) Gams	Lamiaceae	Leaf	Digestive system and nutritional disorders	Buccal antiseptic	Collutorium	Human use
2325	Salvia officinalis L. lavandulifolia (Vahl) Gams	Lamiaceae	Leaf	Digestive system and nutritional disorders	Digestive	Tisane	Human use
2325	Salvia officinalis L. lavandulifolia (Vahl) Gams	Lamiaceae	Leaf	Respiratory system disorders	Pharyngeal anti-inflammatory	Gargle	Human use
2325	Santolina chamaecyparissus L. squarrosa (DC.) Nyman	Asteraceae	Flowering aerial part	Musculoskeletal system disorders and traumas	Anti-inflammatory / Analgesic / Antiecchymotic	Bath	Human use
2325	Santolina chamaecyparissus L. squarrosa (DC.) Nyman	Asteraceae	Flowering aerial part	Musculoskeletal system disorders and traumas	For sprains	Bath	Human use
2325	Satureja fruticosa (L.) Briq. fruticosa	Lamiaceae	Flowering aerial part	Digestive system and nutritional disorders	Digestive	Tisane	Human use
2325	Satureja fruticosa (L.) Briq. fruticosa	Lamiaceae	Flowering aerial part	Digestive system and nutritional disorders	Intestinal anti-inflammatory	Tisane	Human use
2325	Thymus vulgaris L.	Lamiaceae	Flowering aerial part	Digestive system and nutritional disorders	Buccal antiseptic	Collutorium	Human use
2325	Thymus vulgaris L.	Lamiaceae	Flowering aerial part	Digestive system and nutritional disorders	Intestinal anti-inflammatory	Suspension	Human use
2325	Thymus vulgaris L.	Lamiaceae	Flowering aerial part	Infections and infestations	Insect repellent	Bath	Veterinary use
2325	Thymus vulgaris L.	Lamiaceae	Flowering aerial part	Respiratory system disorders	Anticatarrhal	Tisane	Human use
2325	Thymus vulgaris L.	Lamiaceae	Flowering aerial part	Skin and subcutaneous tissue disorders	Vulnerary	Bath	Veterinary use
2325	Tilia platyphyllos Scop.	Malvaceae	Bract with inflorescence	Nervous system and mental disorders	Tranquilizer	Tisane	Human use
2345	Allium sativum L.	Amaryllidaceae	Bulb	Tonic and restorative	Salutiferous	Direct use	Human use
2345	Althaea officinalis L.	Malvaceae	Root	Respiratory system disorders	Anticatarrhal	Tisane	Human use
2345	Asperula cynanchica L.	Rubiaceae	Flowering aerial part	Genitourinary system disorders	Diuretic	Tisane	Human use
2345	Dictamnus hispanicus Webb ex Willk.	Rutaceae	Not reported	Circulatory system and blood disorders	Antihypertensive	Not reported	Human use
2345	Eucalyptus globulus Labill.	Myrtaceae	Leaf	Respiratory system disorders	Expectorant	Aerosol	Human use
2345	Malva sylvestris L.	Malvaceae	Aerial part	Digestive system and nutritional disorders	Laxative	Enema	Human and veterinary use
2345	Olea europaea L. europaea var. europaea	Oleaceae	Leaf	Circulatory system and blood disorders	Antihypertensive	Tisane	Human use
2345	Ricinus communis L.	Euphorbiaceae	Seed oil	Digestive system and nutritional disorders	Intestinal anti-inflammatory	Direct use	Human use
2345	Santolina chamaecyparissus L. squarrosa (DC.) Nyman	Asteraceae	Flowering aerial part	Infections and infestations	Antifungal	Bath	Human use
2345	Santolina chamaecyparissus L. squarrosa (DC.) Nyman	Asteraceae	Flowering aerial part	Skin and subcutaneous tissue disorders	Cicatrizing	Bath	Human use
2345	Santolina chamaecyparissus L. squarrosa (DC.) Nyman	Asteraceae	Flowering aerial part	Skin and subcutaneous tissue disorders	Vulnerary	Bath	Human and veterinary use
2345	Thymus vulgaris L.	Lamiaceae	Flowering aerial part	Digestive system and nutritional disorders	Buccal antiseptic	Collutorium	Human use
2345	Thymus vulgaris L.	Lamiaceae	Flowering aerial part	Respiratory system disorders	Anticatarrhal	Tisane	Human use
2345	Thymus vulgaris L.	Lamiaceae	Flowering aerial part	Respiratory system disorders	Pharyngeal anti-inflammatory	Gargle	Human use
2346	Aloe vera (L.) Burm.f.	Asphodelaceae	Leaf juice	Musculoskeletal system disorders and traumas	Antipyortic	Direct use	Human use
2346	Artemisia arborescens L.	Asteraceae	Aerial part	Digestive system and nutritional disorders	Intestinal anti-inflammatory	Tisane	Human use
2346	Artemisia arborescens L.	Asteraceae	Aerial part	Sensory system disorders	Ocular antiseptic	Bath	Human use
2346	Coronilla minima L. lotoides (Koch) Nyman	Fabaceae	Flowering aerial part	Musculoskeletal system disorders and traumas	For sprains	Bath	Human use
2346	Dictamnus hispanicus Webb ex Willk.	Rutaceae	Leaf	Circulatory system and blood disorders	Antihypertensive	Tisane	Human use
2346	Echium vulgare L.	Boraginaceae	Leaf	Circulatory system and blood disorders	Antihaemorrhoidal	Bath	Human use
2346	Eryngium campestre L.	Apiaceae	Aerial part	Poisoning	Antiophidian	Direct use	Veterinary use
2346	Eryngium campestre L.	Apiaceae	Aerial part	Skin and subcutaneous tissue disorders	For rashes	Direct use	Human use
2346	Lavandula latifolia Medic.	Lamiaceae	Flowering aerial part	Infections and infestations	Antifungal	Bath	Human use
2346	Lavandula latifolia Medic.	Lamiaceae	Flowering aerial part	Infections and infestations	For scabies	Bath	Human use
2346	Malva sylvestris L.	Malvaceae	Aerial part	Skin and subcutaneous tissue disorders	Resolutive	Poultice	Human use
2346	Paronychia argentea Lam.	Caryophyllaceae	Flowering aerial part	Respiratory system disorders	Anticatarrhal	Not reported	Human use
2346	Rhamnus alaternus L.	Rhamnaceae	Aerial part	Genitourinary system disorders	Renal lithotriptic	Tisane	Human use
2346	Ruta chalepensis L. angustifolia (Pers.) Cout.	Rutaceae	Aerial part	Skin and subcutaneous tissue disorders	Resolutive	Bath	Human use
2346	Thymelaea tinctoria (Pourr.) Endl. tinctoria	Thymelaeaceae	Root	Digestive system and nutritional disorders	Antiodontalgic	Direct use	Human use
2346	Thymus vulgaris L.	Lamiaceae	Flowering aerial part	Digestive system and nutritional disorders	Buccal antiseptic	Collutorium	Human use
2346	Thymus vulgaris L.	Lamiaceae	Flowering aerial part	Sensory system disorders	Ocular antiseptic	Bath	Human use
2346	Vitis vinifera L.	Vitaceae	Fruit juice	Nervous system and mental disorders	Hypnotic	Direct use	Human use
2347	Aloe vera (L.) Burm.f.	Asphodelaceae	Leaf juice	Musculoskeletal system disorders and traumas	Antipyortic	Direct use	Human use
2347	Althaea officinalis L.	Malvaceae	Root	Respiratory system disorders	Anticatarrhal	Tisane	Human use
2347	Artemisia herba-alba Asso	Asteraceae	Aerial part	Skin and subcutaneous tissue disorders	Resolutive	Bath	Veterinary use
2347	Artemisia herba-alba Asso	Asteraceae	Aerial part	Skin and subcutaneous tissue disorders	Vulnerary	Bath	Human use
2347	Artemisia herba-alba Asso	Asteraceae	Aerial part	Skin and subcutaneous tissue disorders	Vulnerary	Bath	Veterinary use
2347	Asperula cynanchica L.	Rubiaceae	Flowering aerial part	Genitourinary system disorders	Antidysmenorrhea	Not reported	Human use
2347	Beta vulgaris L. vulgaris var. crassa (Alef.) Helm	Amaranthaceae	Root	Skin and subcutaneous tissue disorders	Cicatrizing	Direct use	Human use
2347	Beta vulgaris L. vulgaris var. crassa (Alef.) Helm	Amaranthaceae	Root	Skin and subcutaneous tissue disorders	External antiseptic	Direct use	Human use
2347	Cassia angustifolia Vahl.	Fabaceae	Leaf	Digestive system and nutritional disorders	Laxative	Not reported	Human use
2347	Crocus sativus L.	Iridaceae	Styles and stigmas	Pregnancy, birth and puerperal disorders	Abortive	Alcoholic tincture	Human use
2347	Eucalyptus globulus Labill.	Myrtaceae	Leaf	Respiratory system disorders	Expectorant	Aerosol	Human use
2347	Jasonia saxatilis (Lam.) Guss.	Asteraceae	Flowering aerial part	Respiratory system disorders	Anticatarrhal	Tisane	Human use
2347	Lippia triphylla (L'Hér.) O.Kuntze	Verbenaceae	Leaf	Digestive system and nutritional disorders	Digestive	Tisane	Human use
2347	Malva sylvestris L.	Malvaceae	Aerial part	Digestive system and nutritional disorders	Laxative	Enema	Human use
2347	Matricaria recutita L.	Asteraceae	Inflorescence	Sensory system disorders	Ocular antiseptic	Bath	Human use
2347	Olea europaea L. europaea var. europaea	Oleaceae	Fruit juice	Musculoskeletal system disorders and traumas	Antipyortic	Embrocation	Human use
2347	Olea europaea L. europaea var. europaea	Oleaceae	Leaf	Circulatory system and blood disorders	Antihypertensive	Tisane	Human use
2347	Pinus halepensis Mill.	Pinaceae	Resin	Skin and subcutaneous tissue disorders	Vulnerary	Direct use	Human use
2347	Rhamnus alaternus L.	Rhamnaceae	Aerial part	Circulatory system and blood disorders	Antihypertensive	Tisane	Human use
2347	Rosmarinus officinalis L.	Lamiaceae	Aerial part	Pain and inflammations	Analgesic	Lotion	Human use
2347	Sambucus nigra L.	Adoxaceae	Inflorescence	Sensory system disorders	Ocular antiseptic	Bath	Human use
2347	Scabiosa atropurpurea L.	Caprifoliaceae	Inflorescence	Infections and infestations	For measles	Tisane	Human use
2347	Thymus vulgaris L.	Lamiaceae	Flowering aerial part	Digestive system and nutritional disorders	Buccal antiseptic	Collutorium	Human use
2347	Vitis vinifera L.	Vitaceae	Fruit juice	Skin and subcutaneous tissue disorders	Cicatrizing	Direct use	Human use
2347	Vitis vinifera L.	Vitaceae	Fruit juice	Skin and subcutaneous tissue disorders	External antiseptic	Direct use	Human use
2352	Crataegus monogyna Jacq.	Rosaceae	Not reported	Circulatory system and blood disorders	Vasotonic	Tisane	Human use
2352	Ginkgo biloba L.	Ginkgoaceae	Not reported	Circulatory system and blood disorders	Vasotonic	Not reported	Human use
2352	Hypericum perforatum L.	Hypericaceae	Flower	Pain and inflammations	Analgesic	Liniment	Human use
2352	Juglans regia L.	Juglandaceae	Fruit	Tonic and restorative	Salutiferous	Alcoholic tincture	Human use
2352	Lavandula angustifolia Mill. angustifolia	Lamiaceae	Floral summit	Respiratory system disorders	Pharyngeal anti-inflammatory	Tisane	Human use
2352	Oenothera biennis L.	Onagraceae	Leaf	Unknown	Unknown	Tisane	Human use
2352	Passiflora edulis Sims	Passifloraceae	Flower	Nervous system and mental disorders	Hypnotic	Tisane	Human use
2352	Salvia officinalis L. lavandulifolia (Vahl) Gams	Lamiaceae	Leaf	Respiratory system disorders	Pharyngeal anti-inflammatory	Tisane	Human use
2352	Tilia platyphyllos Scop.	Malvaceae	Bract with inflorescence	Circulatory system and blood disorders	Vasotonic	Tisane	Human use
2352	Verbena officinalis L.	Verbenaceae	Aerial part	Infections and infestations	For plague	Tisane	Human use
2356	Althaea officinalis L.	Malvaceae	Root	Respiratory system disorders	Anticatarrhal	Tisane	Human use
2356	Cydonia oblonga Mill.	Rosaceae	Fruit	Digestive system and nutritional disorders	Antidiarrhoeal	Suspension	Human use
2356	Daucus carota L. sativus (Hoffm.) Arcang.	Apiaceae	Root	Sensory system disorders	Visual restorative	Direct use	Human use
2356	Euphorbia sp.	Euphorbiaceae	Latex	Skin and subcutaneous tissue disorders	For warts	Direct use	Human use
2356	Laurus nobilis L.	Lauraceae	Leaf	Respiratory system disorders	Expectorant	Aerosol	Human use
2356	Lippia triphylla (L'Hér.) O.Kuntze	Verbenaceae	Leaf	Digestive system and nutritional disorders	Intestinal anti-inflammatory	Tisane	Human use
2356	Lippia triphylla (L'Hér.) O.Kuntze	Verbenaceae	Leaf	Genitourinary system disorders	Antidysmenorrhea	Tisane	Human use
2356	Matricaria recutita L.	Asteraceae	Inflorescence	Digestive system and nutritional disorders	Intestinal anti-inflammatory	Tisane	Human use
2356	Matricaria recutita L.	Asteraceae	Inflorescence	Genitourinary system disorders	Antidysmenorrhea	Tisane	Human use
2356	Matricaria recutita L.	Asteraceae	Inflorescence	Sensory system disorders	Ocular antiseptic	Bath	Human use
2356	Olea europaea L. europaea var. europaea	Oleaceae	Fruit juice	Digestive system and nutritional disorders	Laxative	Direct use	Human use
2356	Olea europaea L. europaea var. europaea	Oleaceae	Fruit juice	Pain and inflammations	Analgesic	Liniment	Human use
2356	Olea europaea L. europaea var. europaea	Oleaceae	Leaf	Circulatory system and blood disorders	Antihypertensive	Tisane	Human use
2356	Ruta chalepensis L. angustifolia (Pers.) Cout.	Rutaceae	Aerial part	Pregnancy, birth and puerperal disorders	Postlabour coadjuvant	Tisane	Veterinary use
2356	Santolina chamaecyparissus L. squarrosa (DC.) Nyman	Asteraceae	Flowering aerial part	Circulatory system and blood disorders	Antioedematous	Bath	Human use
2356	Santolina chamaecyparissus L. squarrosa (DC.) Nyman	Asteraceae	Flowering aerial part	Musculoskeletal system disorders and traumas	Anti-inflammatory / Analgesic / Antiecchymotic	Bath	Human use
2356	Thymus vulgaris L.	Lamiaceae	Flowering aerial part	Respiratory system disorders	Expectorant	Aerosol	Human use
2356	Thymus vulgaris L.	Lamiaceae	Flowering aerial part	Tonic and restorative	Salutiferous	Tisane	Human use
2356	Tilia platyphyllos Scop.	Malvaceae	Bract with inflorescence	Sensory system disorders	Ocular antiseptic	Bath	Human use
2356	Vitis vinifera L.	Vitaceae	Fruit juice	Respiratory system disorders	Pharyngeal anti-inflammatory	Poultice	Human use
2357	Althaea officinalis L.	Malvaceae	Root	Respiratory system disorders	Anticatarrhal	Tisane	Human use
2357	Cydonia oblonga Mill.	Rosaceae	Fruit	Digestive system and nutritional disorders	Antidiarrhoeal	Suspension	Human use
2357	Daucus carota L. sativus (Hoffm.) Arcang.	Apiaceae	Root	Sensory system disorders	Visual restorative	Direct use	Human use
2357	Euphorbia sp.	Euphorbiaceae	Latex	Skin and subcutaneous tissue disorders	For warts	Direct use	Human use
2357	Laurus nobilis L.	Lauraceae	Leaf	Respiratory system disorders	Expectorant	Aerosol	Human use
2357	Lippia triphylla (L'Hér.) O.Kuntze	Verbenaceae	Leaf	Digestive system and nutritional disorders	Intestinal anti-inflammatory	Tisane	Human use
2357	Lippia triphylla (L'Hér.) O.Kuntze	Verbenaceae	Leaf	Genitourinary system disorders	Antidysmenorrhea	Tisane	Human use
2357	Matricaria recutita L.	Asteraceae	Inflorescence	Digestive system and nutritional disorders	Intestinal anti-inflammatory	Tisane	Human use
2357	Matricaria recutita L.	Asteraceae	Inflorescence	Genitourinary system disorders	Antidysmenorrhea	Tisane	Human use
2357	Matricaria recutita L.	Asteraceae	Inflorescence	Sensory system disorders	Ocular antiseptic	Bath	Human use
2357	Olea europaea L. europaea var. europaea	Oleaceae	Fruit juice	Digestive system and nutritional disorders	Laxative	Direct use	Human use
2357	Olea europaea L. europaea var. europaea	Oleaceae	Fruit juice	Pain and inflammations	Analgesic	Liniment	Human use
2357	Olea europaea L. europaea var. europaea	Oleaceae	Leaf	Circulatory system and blood disorders	Antihypertensive	Tisane	Human use
2357	Ruta chalepensis L. angustifolia (Pers.) Cout.	Rutaceae	Aerial part	Pregnancy, birth and puerperal disorders	Postlabour coadjuvant	Tisane	Veterinary use
2357	Santolina chamaecyparissus L. squarrosa (DC.) Nyman	Asteraceae	Flowering aerial part	Circulatory system and blood disorders	Antioedematous	Bath	Human use
2357	Santolina chamaecyparissus L. squarrosa (DC.) Nyman	Asteraceae	Flowering aerial part	Musculoskeletal system disorders and traumas	Anti-inflammatory / Analgesic / Antiecchymotic	Bath	Human use
2357	Thymus vulgaris L.	Lamiaceae	Flowering aerial part	Respiratory system disorders	Expectorant	Aerosol	Human use
2357	Thymus vulgaris L.	Lamiaceae	Flowering aerial part	Tonic and restorative	Salutiferous	Tisane	Human use
2357	Tilia platyphyllos Scop.	Malvaceae	Bract with inflorescence	Sensory system disorders	Ocular antiseptic	Bath	Human use
2357	Vitis vinifera L.	Vitaceae	Fruit juice	Respiratory system disorders	Pharyngeal anti-inflammatory	Poultice	Human use
2358	Althaea officinalis L.	Malvaceae	Root	Respiratory system disorders	Anticatarrhal	Tisane	Human use
2358	Cydonia oblonga Mill.	Rosaceae	Fruit	Digestive system and nutritional disorders	Antidiarrhoeal	Suspension	Human use
2358	Daucus carota L. sativus (Hoffm.) Arcang.	Apiaceae	Root	Sensory system disorders	Visual restorative	Direct use	Human use
2358	Euphorbia sp.	Euphorbiaceae	Latex	Skin and subcutaneous tissue disorders	For warts	Direct use	Human use
2358	Laurus nobilis L.	Lauraceae	Leaf	Respiratory system disorders	Expectorant	Aerosol	Human use
2358	Lippia triphylla (L'Hér.) O.Kuntze	Verbenaceae	Leaf	Digestive system and nutritional disorders	Intestinal anti-inflammatory	Tisane	Human use
2358	Lippia triphylla (L'Hér.) O.Kuntze	Verbenaceae	Leaf	Genitourinary system disorders	Antidysmenorrhea	Tisane	Human use
2358	Matricaria recutita L.	Asteraceae	Inflorescence	Digestive system and nutritional disorders	Intestinal anti-inflammatory	Tisane	Human use
2358	Matricaria recutita L.	Asteraceae	Inflorescence	Genitourinary system disorders	Antidysmenorrhea	Tisane	Human use
2358	Matricaria recutita L.	Asteraceae	Inflorescence	Sensory system disorders	Ocular antiseptic	Bath	Human use
2358	Olea europaea L. europaea var. europaea	Oleaceae	Fruit juice	Digestive system and nutritional disorders	Laxative	Direct use	Human use
2358	Olea europaea L. europaea var. europaea	Oleaceae	Fruit juice	Pain and inflammations	Analgesic	Liniment	Human use
2358	Olea europaea L. europaea var. europaea	Oleaceae	Leaf	Circulatory system and blood disorders	Antihypertensive	Tisane	Human use
2358	Ruta chalepensis L. angustifolia (Pers.) Cout.	Rutaceae	Aerial part	Pregnancy, birth and puerperal disorders	Postlabour coadjuvant	Tisane	Veterinary use
2358	Santolina chamaecyparissus L. squarrosa (DC.) Nyman	Asteraceae	Flowering aerial part	Circulatory system and blood disorders	Antioedematous	Bath	Human use
2358	Santolina chamaecyparissus L. squarrosa (DC.) Nyman	Asteraceae	Flowering aerial part	Musculoskeletal system disorders and traumas	Anti-inflammatory / Analgesic / Antiecchymotic	Bath	Human use
2358	Thymus vulgaris L.	Lamiaceae	Flowering aerial part	Respiratory system disorders	Expectorant	Aerosol	Human use
2358	Thymus vulgaris L.	Lamiaceae	Flowering aerial part	Tonic and restorative	Salutiferous	Tisane	Human use
2358	Tilia platyphyllos Scop.	Malvaceae	Bract with inflorescence	Sensory system disorders	Ocular antiseptic	Bath	Human use
2358	Vitis vinifera L.	Vitaceae	Fruit juice	Respiratory system disorders	Pharyngeal anti-inflammatory	Poultice	Human use
2359	Althaea officinalis L.	Malvaceae	Root	Respiratory system disorders	Anticatarrhal	Tisane	Human use
2359	Cydonia oblonga Mill.	Rosaceae	Fruit	Digestive system and nutritional disorders	Antidiarrhoeal	Suspension	Human use
2359	Daucus carota L. sativus (Hoffm.) Arcang.	Apiaceae	Root	Sensory system disorders	Visual restorative	Direct use	Human use
2359	Euphorbia sp.	Euphorbiaceae	Latex	Skin and subcutaneous tissue disorders	For warts	Direct use	Human use
2359	Laurus nobilis L.	Lauraceae	Leaf	Respiratory system disorders	Expectorant	Aerosol	Human use
2359	Lippia triphylla (L'Hér.) O.Kuntze	Verbenaceae	Leaf	Digestive system and nutritional disorders	Intestinal anti-inflammatory	Tisane	Human use
2359	Lippia triphylla (L'Hér.) O.Kuntze	Verbenaceae	Leaf	Genitourinary system disorders	Antidysmenorrhea	Tisane	Human use
2359	Matricaria recutita L.	Asteraceae	Inflorescence	Digestive system and nutritional disorders	Intestinal anti-inflammatory	Tisane	Human use
2359	Matricaria recutita L.	Asteraceae	Inflorescence	Genitourinary system disorders	Antidysmenorrhea	Tisane	Human use
2359	Matricaria recutita L.	Asteraceae	Inflorescence	Sensory system disorders	Ocular antiseptic	Bath	Human use
2359	Olea europaea L. europaea var. europaea	Oleaceae	Fruit juice	Digestive system and nutritional disorders	Laxative	Direct use	Human use
2359	Olea europaea L. europaea var. europaea	Oleaceae	Fruit juice	Pain and inflammations	Analgesic	Liniment	Human use
2359	Olea europaea L. europaea var. europaea	Oleaceae	Leaf	Circulatory system and blood disorders	Antihypertensive	Tisane	Human use
2359	Ruta chalepensis L. angustifolia (Pers.) Cout.	Rutaceae	Aerial part	Pregnancy, birth and puerperal disorders	Postlabour coadjuvant	Tisane	Veterinary use
2359	Santolina chamaecyparissus L. squarrosa (DC.) Nyman	Asteraceae	Flowering aerial part	Circulatory system and blood disorders	Antioedematous	Bath	Human use
2359	Santolina chamaecyparissus L. squarrosa (DC.) Nyman	Asteraceae	Flowering aerial part	Musculoskeletal system disorders and traumas	Anti-inflammatory / Analgesic / Antiecchymotic	Bath	Human use
2359	Thymus vulgaris L.	Lamiaceae	Flowering aerial part	Respiratory system disorders	Expectorant	Aerosol	Human use
2359	Thymus vulgaris L.	Lamiaceae	Flowering aerial part	Tonic and restorative	Salutiferous	Tisane	Human use
2359	Tilia platyphyllos Scop.	Malvaceae	Bract with inflorescence	Sensory system disorders	Ocular antiseptic	Bath	Human use
2359	Vitis vinifera L.	Vitaceae	Fruit juice	Respiratory system disorders	Pharyngeal anti-inflammatory	Poultice	Human use
2360	Althaea officinalis L.	Malvaceae	Root	Respiratory system disorders	Anticatarrhal	Tisane	Human use
2360	Cydonia oblonga Mill.	Rosaceae	Fruit	Digestive system and nutritional disorders	Antidiarrhoeal	Suspension	Human use
2360	Daucus carota L. sativus (Hoffm.) Arcang.	Apiaceae	Root	Sensory system disorders	Visual restorative	Direct use	Human use
2360	Euphorbia sp.	Euphorbiaceae	Latex	Skin and subcutaneous tissue disorders	For warts	Direct use	Human use
2360	Laurus nobilis L.	Lauraceae	Leaf	Respiratory system disorders	Expectorant	Aerosol	Human use
2360	Lippia triphylla (L'Hér.) O.Kuntze	Verbenaceae	Leaf	Digestive system and nutritional disorders	Intestinal anti-inflammatory	Tisane	Human use
2360	Lippia triphylla (L'Hér.) O.Kuntze	Verbenaceae	Leaf	Genitourinary system disorders	Antidysmenorrhea	Tisane	Human use
2360	Matricaria recutita L.	Asteraceae	Inflorescence	Digestive system and nutritional disorders	Intestinal anti-inflammatory	Tisane	Human use
2360	Matricaria recutita L.	Asteraceae	Inflorescence	Genitourinary system disorders	Antidysmenorrhea	Tisane	Human use
2360	Matricaria recutita L.	Asteraceae	Inflorescence	Sensory system disorders	Ocular antiseptic	Bath	Human use
2360	Olea europaea L. europaea var. europaea	Oleaceae	Fruit juice	Digestive system and nutritional disorders	Laxative	Direct use	Human use
2360	Olea europaea L. europaea var. europaea	Oleaceae	Fruit juice	Pain and inflammations	Analgesic	Liniment	Human use
2360	Olea europaea L. europaea var. europaea	Oleaceae	Leaf	Circulatory system and blood disorders	Antihypertensive	Tisane	Human use
2360	Ruta chalepensis L. angustifolia (Pers.) Cout.	Rutaceae	Aerial part	Pregnancy, birth and puerperal disorders	Postlabour coadjuvant	Tisane	Veterinary use
2360	Santolina chamaecyparissus L. squarrosa (DC.) Nyman	Asteraceae	Flowering aerial part	Circulatory system and blood disorders	Antioedematous	Bath	Human use
2360	Santolina chamaecyparissus L. squarrosa (DC.) Nyman	Asteraceae	Flowering aerial part	Musculoskeletal system disorders and traumas	Anti-inflammatory / Analgesic / Antiecchymotic	Bath	Human use
2360	Thymus vulgaris L.	Lamiaceae	Flowering aerial part	Respiratory system disorders	Expectorant	Aerosol	Human use
2360	Thymus vulgaris L.	Lamiaceae	Flowering aerial part	Tonic and restorative	Salutiferous	Tisane	Human use
2360	Tilia platyphyllos Scop.	Malvaceae	Bract with inflorescence	Sensory system disorders	Ocular antiseptic	Bath	Human use
2360	Vitis vinifera L.	Vitaceae	Fruit juice	Respiratory system disorders	Pharyngeal anti-inflammatory	Poultice	Human use
2361	Althaea officinalis L.	Malvaceae	Root	Respiratory system disorders	Anticatarrhal	Tisane	Human use
2361	Cydonia oblonga Mill.	Rosaceae	Fruit	Digestive system and nutritional disorders	Antidiarrhoeal	Suspension	Human use
2361	Daucus carota L. sativus (Hoffm.) Arcang.	Apiaceae	Root	Sensory system disorders	Visual restorative	Direct use	Human use
2361	Euphorbia sp.	Euphorbiaceae	Latex	Skin and subcutaneous tissue disorders	For warts	Direct use	Human use
2361	Laurus nobilis L.	Lauraceae	Leaf	Respiratory system disorders	Expectorant	Aerosol	Human use
2361	Lippia triphylla (L'Hér.) O.Kuntze	Verbenaceae	Leaf	Digestive system and nutritional disorders	Intestinal anti-inflammatory	Tisane	Human use
2361	Lippia triphylla (L'Hér.) O.Kuntze	Verbenaceae	Leaf	Genitourinary system disorders	Antidysmenorrhea	Tisane	Human use
2361	Matricaria recutita L.	Asteraceae	Inflorescence	Digestive system and nutritional disorders	Intestinal anti-inflammatory	Tisane	Human use
2361	Matricaria recutita L.	Asteraceae	Inflorescence	Genitourinary system disorders	Antidysmenorrhea	Tisane	Human use
2361	Matricaria recutita L.	Asteraceae	Inflorescence	Sensory system disorders	Ocular antiseptic	Bath	Human use
2361	Olea europaea L. europaea var. europaea	Oleaceae	Fruit juice	Digestive system and nutritional disorders	Laxative	Direct use	Human use
2361	Olea europaea L. europaea var. europaea	Oleaceae	Fruit juice	Pain and inflammations	Analgesic	Liniment	Human use
2361	Olea europaea L. europaea var. europaea	Oleaceae	Leaf	Circulatory system and blood disorders	Antihypertensive	Tisane	Human use
2361	Ruta chalepensis L. angustifolia (Pers.) Cout.	Rutaceae	Aerial part	Pregnancy, birth and puerperal disorders	Postlabour coadjuvant	Tisane	Veterinary use
2361	Santolina chamaecyparissus L. squarrosa (DC.) Nyman	Asteraceae	Flowering aerial part	Circulatory system and blood disorders	Antioedematous	Bath	Human use
2361	Santolina chamaecyparissus L. squarrosa (DC.) Nyman	Asteraceae	Flowering aerial part	Musculoskeletal system disorders and traumas	Anti-inflammatory / Analgesic / Antiecchymotic	Bath	Human use
2361	Thymus vulgaris L.	Lamiaceae	Flowering aerial part	Respiratory system disorders	Expectorant	Aerosol	Human use
2361	Thymus vulgaris L.	Lamiaceae	Flowering aerial part	Tonic and restorative	Salutiferous	Tisane	Human use
2361	Tilia platyphyllos Scop.	Malvaceae	Bract with inflorescence	Sensory system disorders	Ocular antiseptic	Bath	Human use
2361	Vitis vinifera L.	Vitaceae	Fruit juice	Respiratory system disorders	Pharyngeal anti-inflammatory	Poultice	Human use
2372	Allium sativum L.	Amaryllidaceae	Bulb	Respiratory system disorders	Anticatarrhal	Preparation with honey	Human use
2372	Allium sativum L.	Amaryllidaceae	Bulb	Skin and subcutaneous tissue disorders	For warts	Direct use	Human use
2372	Artemisia absinthium L.	Asteraceae	Aerial part	Infections and infestations	Antihelminthic	Medicinal wine	Human use
2372	Ficus carica L.	Moraceae	Fruit	Respiratory system disorders	Anticatarrhal	Medicinal wine	Human use
2372	Jasonia saxatilis (Lam.) Guss.	Asteraceae	Flowering aerial part	Circulatory system and blood disorders	Antihypertensive	Tisane	Human use
2372	Juglans regia L.	Juglandaceae	Fruit	Tonic and restorative	Restorative	Medicinal wine	Human use
2372	Juglans regia L.	Juglandaceae	Leaf	Tonic and restorative	Salutiferous	Tisane	Human use
2372	Lippia triphylla (L'Hér.) O.Kuntze	Verbenaceae	Leaf	Digestive system and nutritional disorders	Intestinal anti-inflammatory	Tisane	Human use
2372	Matricaria recutita L.	Asteraceae	Inflorescence	Digestive system and nutritional disorders	Intestinal anti-inflammatory	Tisane	Human use
2372	Matricaria recutita L.	Asteraceae	Inflorescence	Sensory system disorders	Ocular antiseptic	Bath	Human use
2372	Olea europaea L. europaea var. europaea	Oleaceae	Fruit juice	Musculoskeletal system disorders and traumas	Antipyortic	Embrocation	Human use
2372	Olea europaea L. europaea var. europaea	Oleaceae	Fruit juice	Skin and subcutaneous tissue disorders	Resolutive	Poultice	Human use
2372	Olea europaea L. europaea var. europaea	Oleaceae	Leaf	Circulatory system and blood disorders	Antihypertensive	Tisane	Human use
2372	Prunus dulcis (Mill.) Weeb.	Rosaceae	Resin	Immune system disorders and neoplasia	Antineoplastic	Direct use	Human use
2372	Rosmarinus officinalis L.	Lamiaceae	Aerial part	Respiratory system disorders	Expectorant	Ointment	Human use
2372	Ruta chalepensis L. angustifolia (Pers.) Cout.	Rutaceae	Aerial part	Genitourinary system disorders	Emmenagogue	Tisane	Human use
2372	Ruta chalepensis L. angustifolia (Pers.) Cout.	Rutaceae	Aerial part	Pregnancy, birth and puerperal disorders	Postlabour coadjuvant	Tisane	Veterinary use
2372	Salvia officinalis L. lavandulifolia (Vahl) Gams	Lamiaceae	Leaf	Circulatory system and blood disorders	Antihypertensive	Tisane	Human use
2372	Salvia officinalis L. lavandulifolia (Vahl) Gams	Lamiaceae	Leaf	Digestive system and nutritional disorders	Stomachic	Tisane	Human use
2372	Salvia officinalis L. lavandulifolia (Vahl) Gams	Lamiaceae	Leaf	Genitourinary system disorders	Antidysmenorrhea	Tisane	Human use
2372	Salvia officinalis L. lavandulifolia (Vahl) Gams	Lamiaceae	Leaf	Nervous system and mental disorders	For headache	Tisane	Human use
2372	Santolina chamaecyparissus L. squarrosa (DC.) Nyman	Asteraceae	Flowering aerial part	Skin and subcutaneous tissue disorders	Vulnerary	Bath	Human use
2372	Sedum telephium L.	Crassulaceae	Leaf	Skin and subcutaneous tissue disorders	Vulnerary	Direct use	Human use
2372	Sonchus oleraceus L.	Asteraceae	Leaf	Circulatory system and blood disorders	Hemathocathartic	Direct use	Human use
2372	Taraxacum officinale Weber in Wiggers	Asteraceae	Leaf	Circulatory system and blood disorders	Hemathocathartic	Direct use	Human use
2372	Thymus vulgaris L.	Lamiaceae	Flowering aerial part	Digestive system and nutritional disorders	Buccal antiseptic	Collutorium	Human use
2372	Thymus vulgaris L.	Lamiaceae	Flowering aerial part	Tonic and restorative	Restorative	Suspension	Human use
2372	Vitis vinifera L.	Vitaceae	Fruit juice	Nervous system and mental disorders	Antiinflamatori pancreàtic	Suspension	Human use
2372	Vitis vinifera L.	Vitaceae	Fruit juice	Nervous system and mental disorders	For headache	Suspension	Human use
2373	Santolina chamaecyparissus L. squarrosa (DC.) Nyman	Asteraceae	Flowering aerial part	Digestive system and nutritional disorders	Antidiarrhoeal	Not reported	Human use
2373	Thymus vulgaris L.	Lamiaceae	Flowering aerial part	Sensory system disorders	Ocular antiseptic	Bath	Human use
2374	Santolina chamaecyparissus L. squarrosa (DC.) Nyman	Asteraceae	Flowering aerial part	Digestive system and nutritional disorders	Antidiarrhoeal	Not reported	Human use
2374	Thymus vulgaris L.	Lamiaceae	Flowering aerial part	Sensory system disorders	Ocular antiseptic	Bath	Human use
2420	Equisetum ramosissimum Desf.	Equisetaceae	Aerial part	Unknown	Unknown	Not reported	Human use
2420	Helichrysum stoechas (L.) Moench	Asteraceae	Flowering aerial part	Skin and subcutaneous tissue disorders	External antiseptic	Bath	Human use
2420	Jasonia saxatilis (Lam.) Guss.	Asteraceae	Flowering aerial part	Circulatory system and blood disorders	Antihypertensive	Tisane	Human use
2420	Jasonia saxatilis (Lam.) Guss.	Asteraceae	Flowering aerial part	Circulatory system and blood disorders	Hemathocathartic	Tisane	Human use
2420	Juniperus communis L.	Cupressaceae	Aerial part	Skin and subcutaneous tissue disorders	Vulnerary	Direct use	Veterinary use
2420	Leuzea conifera (L.) DC. in Lam. et DC.	Asteraceae	Inflorescence	Sensory system disorders	Ocular antiseptic	Bath	Human use
2420	Matricaria recutita L.	Asteraceae	Inflorescence	Sensory system disorders	Ocular antiseptic	Bath	Human use
2420	Olea europaea L. europaea var. europaea	Oleaceae	Leaf	Circulatory system and blood disorders	Antihypertensive	Tisane	Human use
2420	Rosa canina L.	Rosaceae	Fruit	Digestive system and nutritional disorders	Vitamin	Not reported	Human use
2420	Rosmarinus officinalis L.	Lamiaceae	Aerial part	Respiratory system disorders	Antitussive	Tisane	Human use
2420	Rosmarinus officinalis L.	Lamiaceae	Aerial part	Respiratory system disorders	Expectorant	Tisane	Human use
2420	Salvia officinalis L. officinalis	Lamiaceae	Leaf	Tonic and restorative	Salutiferous	Not reported	Human use
2420	Santolina chamaecyparissus L. squarrosa (DC.) Nyman	Asteraceae	Flowering aerial part	Skin and subcutaneous tissue disorders	External antiseptic	Bath	Human and veterinary use
2420	Thymus vulgaris L.	Lamiaceae	Flowering aerial part	Digestive system and nutritional disorders	Gingival anti-inflammatory	Collutorium	Human use
2420	Thymus vulgaris L.	Lamiaceae	Flowering aerial part	Digestive system and nutritional disorders	Intestinal anti-inflammatory	Tisane	Human use
2420	Viscum album L. austriacum (Wiesb.) Vollmann	Santalaceae	Not reported	Unknown	Unknown	Not reported	Human use
2423	Arnica montana L.	Asteraceae	Inflorescence	Musculoskeletal system disorders and traumas	Anti-inflammatory / Analgesic / Antiecchymotic	Lotion	Human use
2423	Eryngium campestre L.	Apiaceae	Stem	Pain and inflammations	Analgesic	Direct use	Human use
2423	Eryngium campestre L.	Apiaceae	Stem	Skin and subcutaneous tissue disorders	Antipsoriatic	Direct use	Human use
2423	Rosa canina L.	Rosaceae	Fruit	Infections and infestations	Antihelminthic	Direct use	Veterinary use
2423	Silybum marianum (L.) Gaertn.	Asteraceae	Inflorescence	Genitourinary system disorders	For menopause	Not reported	Human use
2424	Arnica montana L.	Asteraceae	Inflorescence	Musculoskeletal system disorders and traumas	Anti-inflammatory / Analgesic / Antiecchymotic	Lotion	Human use
2424	Eryngium campestre L.	Apiaceae	Stem	Pain and inflammations	Analgesic	Direct use	Human use
2424	Eryngium campestre L.	Apiaceae	Stem	Skin and subcutaneous tissue disorders	Antipsoriatic	Direct use	Human use
2424	Rosa canina L.	Rosaceae	Fruit	Infections and infestations	Antihelminthic	Direct use	Veterinary use
2424	Silybum marianum (L.) Gaertn.	Asteraceae	Not reported	Genitourinary system disorders	For menopause	Not reported	Human use
2426	Aloe vera (L.) Burm.f.	Asphodelaceae	Leaf juice	Skin and subcutaneous tissue disorders	Vulnerary	Direct use	Human use
2426	Dictamnus hispanicus Webb ex Willk.	Rutaceae	Leaf	Circulatory system and blood disorders	Antihypertensive	Tisane	Human use
2426	Thymus vulgaris L.	Lamiaceae	Flowering aerial part	Digestive system and nutritional disorders	Buccal antiseptic	Collutorium	Human use
2427	Coronilla juncea L.	Fabaceae	Flowering aerial part	Musculoskeletal system disorders and traumas	For sprains	Bath	Human use
2427	Glycyrrhiza glabra L.	Fabaceae	Root	Infections and infestations	Antihelminthic	Direct use	Human use
2427	Glycyrrhiza glabra L.	Fabaceae	Root	Infections and infestations	Antihelminthic	Macerated in water	Human use
2427	Jasonia saxatilis (Lam.) Guss.	Asteraceae	Flowering aerial part	Circulatory system and blood disorders	Antihypertensive	Tisane	Human use
2427	Lippia triphylla (L'Hér.) O.Kuntze	Verbenaceae	Leaf	Digestive system and nutritional disorders	Intestinal anti-inflammatory	Tisane	Human use
2427	Lithospermum fruticosum L.	Boraginaceae	Aerial part	Circulatory system and blood disorders	Antihypertensive	Tisane	Human use
2427	Lycoperdon perlatum Pers.	Lycoperdaceae	Spore	Skin and subcutaneous tissue disorders	Vulnerary	Direct use	Veterinary use
2427	Olea europaea L. europaea var. europaea	Oleaceae	Ash	Infections and infestations	For amygdalitis	Poultice	Human use
2427	Prunus dulcis (Mill.) Weeb.	Rosaceae	Ash	Infections and infestations	For amygdalitis	Poultice	Human use
2427	Satureja fruticosa (L.) Briq. fruticosa	Lamiaceae	Flowering aerial part	Circulatory system and blood disorders	Blood pressure regulator	Tisane	Human use
2427	Satureja fruticosa (L.) Briq. fruticosa	Lamiaceae	Flowering aerial part	Digestive system and nutritional disorders	Digestive	Alcoholic tincture	Human use
2427	Satureja fruticosa (L.) Briq. fruticosa	Lamiaceae	Flowering aerial part	Genitourinary system disorders	Antidysmenorrhea	Alcoholic tincture	Human use
2427	Satureja fruticosa (L.) Briq. fruticosa	Lamiaceae	Flowering aerial part	Respiratory system disorders	Anticatarrhal	Tisane	Human use
2427	Thymus vulgaris L.	Lamiaceae	Flowering aerial part	Digestive system and nutritional disorders	Buccal antiseptic	Collutorium	Human use
2427	Thymus vulgaris L.	Lamiaceae	Flowering aerial part	Pregnancy, birth and puerperal disorders	Postlabour coadjuvant	Bath	Human use
2428	Allium cepa L.	Amaryllidaceae	Bulb	Respiratory system disorders	Antitussive	Aerosol	Human use
2428	Cannabis sativa L.	Cannabaceae	Inflorescence	Pain and inflammations	Analgesic	Liniment	Human use
2428	Dictamnus hispanicus Webb ex Willk.	Rutaceae	Leaf	Circulatory system and blood disorders	Antihypertensive	Tisane	Human use
2428	Glycyrrhiza glabra L.	Fabaceae	Root	Circulatory system and blood disorders	Antihypertensive	Not reported	Human use
2428	Hypericum perforatum L.	Hypericaceae	Flower	Nervous system and mental disorders	Antidepressant	Tisane	Human use
2428	Hypericum perforatum L.	Hypericaceae	Flower	Skin and subcutaneous tissue disorders	For skin disorders	Not reported	Human use
2428	Inula helenioides DC. in Lam. et DC.	Asteraceae	Inflorescence	Musculoskeletal system disorders and traumas	Anti-inflammatory / Analgesic / Antiecchymotic	Lotion	Human use
2428	Inula helenioides DC. in Lam. et DC.	Asteraceae	Inflorescence	Musculoskeletal system disorders and traumas	Antipyortic	Embrocation	Human use
2428	Inula helenioides DC. in Lam. et DC.	Asteraceae	Inflorescence	Skin and subcutaneous tissue disorders	For skin disorders	Embrocation	Human use
2428	Juniperus oxycedrus L. oxycedrus	Cupressaceae	Fructification	Digestive system and nutritional disorders	Digestive	Not reported	Human use
2428	Lycoperdon perlatum Pers.	Lycoperdaceae	Spore	Skin and subcutaneous tissue disorders	Vulnerary	Direct use	Veterinary use
2428	Malva sylvestris L.	Malvaceae	Flower	Respiratory system disorders	Expectorant	Tisane	Human use
2428	Malva sylvestris L.	Malvaceae	Flowering aerial part	Skin and subcutaneous tissue disorders	Resolutive	Poultice	Human use
2428	Marrubium vulgare L.	Lamiaceae	Aerial part	Digestive system and nutritional disorders	Hepatoprotective	Tisane	Human use
2428	Nicotiana tabacum L.	Solanaceae	Leaf	Circulatory system and blood disorders	Antihaemorrhoidal	Direct use	Human use
2428	Olea europaea L. europaea var. europaea	Oleaceae	Leaf	Circulatory system and blood disorders	Antihypertensive	Tisane	Human use
2428	Rosmarinus officinalis L.	Lamiaceae	Aerial part	Respiratory system disorders	Anticatarrhal	Tisane	Human use
2428	Ruta chalepensis L. angustifolia (Pers.) Cout.	Rutaceae	Aerial part	Infections and infestations	Insect repellent	Direct use	Human use
2428	Ruta chalepensis L. angustifolia (Pers.) Cout.	Rutaceae	Aerial part	Pregnancy, birth and puerperal disorders	Abortive	Tisane	Human use
2428	Ruta chalepensis L. angustifolia (Pers.) Cout.	Rutaceae	Aerial part	Pregnancy, birth and puerperal disorders	Postlabour coadjuvant	Tisane	Veterinary use
2428	Sambucus nigra L.	Adoxaceae	Fruit	Digestive system and nutritional disorders	Hepatoprotective	Not reported	Human use
2428	Sambucus nigra L.	Adoxaceae	Inflorescence	Sensory system disorders	Ocular antiseptic	Bath	Human use
2428	Santolina chamaecyparissus L. squarrosa (DC.) Nyman	Asteraceae	Flowering aerial part	Skin and subcutaneous tissue disorders	For urticaria	Bath	Human use
2428	Satureja fruticosa (L.) Briq. fruticosa	Lamiaceae	Flowering aerial part	Circulatory system and blood disorders	Antihypertensive	Tisane	Human use
2428	Satureja fruticosa (L.) Briq. fruticosa	Lamiaceae	Flowering aerial part	Digestive system and nutritional disorders	Intestinal anti-inflammatory	Tisane	Human use
2428	Scabiosa atropurpurea L.	Caprifoliaceae	Flowering aerial part	Infections and infestations	For measles	Tisane	Human use
2428	Sinapis alba L.	Brassicaceae	Seed	Respiratory system disorders	Anticatarrhal	Poultice	Human use
2428	Thymus vulgaris L.	Lamiaceae	Flowering aerial part	Respiratory system disorders	Anticatarrhal	Tisane	Human use
2428	Triticum aestivum L.	Poaceae	Fruit	Musculoskeletal system disorders and traumas	Anti-inflammatory / Analgesic / Antiecchymotic	Poultice	Human use
2428	Triticum aestivum L.	Poaceae	Fruit	Musculoskeletal system disorders and traumas	For sprains	Poultice	Human use
2428	Viscum album L. austriacum (Wiesb.) Vollmann	Santalaceae	Leaf	Circulatory system and blood disorders	Antihypertensive	Tisane	Human use
2428	Vitis vinifera L.	Vitaceae	Fruit juice	Skin and subcutaneous tissue disorders	Resolutive	Bath	Veterinary use
2428	Zingiber officinale Roscoe	Zingiberaceae	Rhizome	Digestive system and nutritional disorders	Digestive	Not reported	Human use
2429	Althaea officinalis L.	Malvaceae	Root	Respiratory system disorders	Anticatarrhal	Tisane	Human use
2429	Euphorbia sp.	Euphorbiaceae	Latex	Skin and subcutaneous tissue disorders	For warts	Direct use	Human use
2429	Inula helenioides DC. in Lam. et DC.	Asteraceae	Inflorescence	Musculoskeletal system disorders and traumas	Anti-inflammatory / Analgesic / Antiecchymotic	Lotion	Human use
2429	Lippia triphylla (L'Hér.) O.Kuntze	Verbenaceae	Leaf	Digestive system and nutritional disorders	Digestive	Tisane	Human use
2429	Lippia triphylla (L'Hér.) O.Kuntze	Verbenaceae	Leaf	Digestive system and nutritional disorders	Intestinal anti-inflammatory	Tisane	Human use
2429	Matricaria recutita L.	Asteraceae	Inflorescence	Digestive system and nutritional disorders	Digestive	Tisane	Human use
2429	Matricaria recutita L.	Asteraceae	Inflorescence	Digestive system and nutritional disorders	Intestinal anti-inflammatory	Tisane	Human use
2429	Matricaria recutita L.	Asteraceae	Inflorescence	Digestive system and nutritional disorders	Intestinal anti-inflammatory	Tisane	Veterinary use
2429	Matricaria recutita L.	Asteraceae	Inflorescence	Sensory system disorders	Ocular antiseptic	Bath	Human use
2429	Salvia officinalis L. lavandulifolia (Vahl) Gams	Lamiaceae	Leaf	Respiratory system disorders	Anticatarrhal	Tisane	Human use
2429	Sambucus nigra L.	Adoxaceae	Inflorescence	Sensory system disorders	Ocular antiseptic	Bath	Human use
2429	Santolina chamaecyparissus L. squarrosa (DC.) Nyman	Asteraceae	Flowering aerial part	Musculoskeletal system disorders and traumas	Anti-inflammatory / Analgesic / Antiecchymotic	Bath	Human use
2429	Thymus vulgaris L.	Lamiaceae	Flowering aerial part	Digestive system and nutritional disorders	Digestive	Tisane	Human use
2429	Thymus vulgaris L.	Lamiaceae	Flowering aerial part	Digestive system and nutritional disorders	Intestinal anti-inflammatory	Tisane	Human use
2431	Cydonia oblonga Mill.	Rosaceae	Fruit	Digestive system and nutritional disorders	Antidiarrhoeal	Suspension	Human use
2431	Eryngium campestre L.	Apiaceae	Root	Digestive system and nutritional disorders	Antiodontalgic	Collutorium	Human use
2431	Lippia triphylla (L'Hér.) O.Kuntze	Verbenaceae	Leaf	Digestive system and nutritional disorders	Intestinal anti-inflammatory	Tisane	Human use
2431	Malva sylvestris L.	Malvaceae	Leaf	Skin and subcutaneous tissue disorders	Resolutive	Poultice	Human use
2431	Matricaria recutita L.	Asteraceae	Inflorescence	Digestive system and nutritional disorders	Intestinal anti-inflammatory	Tisane	Human use
2431	Medicago sativa L. sativa	Fabaceae	Aerial part	Respiratory system disorders	Expectorant	Poultice	Human use
2431	Olea europaea L. europaea var. europaea	Oleaceae	Fruit juice	Sensory system disorders	For earache	Direct use	Human use
2431	Olea europaea L. europaea var. europaea	Oleaceae	Leaf	Circulatory system and blood disorders	Antihypertensive	Tisane	Human use
2431	Papaver rhoeas L.	Papaveraceae	Young leaf	Circulatory system and blood disorders	Antihypertensive	Direct use	Human use
2431	Ruta chalepensis L. angustifolia (Pers.) Cout.	Rutaceae	Aerial part	Pregnancy, birth and puerperal disorders	Abortive	Tisane	Human use
2431	Santolina chamaecyparissus L. squarrosa (DC.) Nyman	Asteraceae	Flowering aerial part	Circulatory system and blood disorders	Antihypertensive	Tisane	Human use
2431	Santolina chamaecyparissus L. squarrosa (DC.) Nyman	Asteraceae	Flowering aerial part	Digestive system and nutritional disorders	Buccal antiseptic	Collutorium	Human use
2431	Santolina chamaecyparissus L. squarrosa (DC.) Nyman	Asteraceae	Flowering aerial part	Skin and subcutaneous tissue disorders	Vulnerary	Bath	Human use
2431	Thymus vulgaris L.	Lamiaceae	Flowering aerial part	Infections and infestations	Antibacterial	Tisane	Human use
2431	Thymus vulgaris L.	Lamiaceae	Flowering aerial part	Musculoskeletal system disorders and traumas	Anti-inflammatory / Analgesic / Antiecchymotic	Bath	Human use
2431	Thymus vulgaris L.	Lamiaceae	Flowering aerial part	Respiratory system disorders	Anticatarrhal	Aerosol	Human use
2431	Tilia platyphyllos Scop.	Malvaceae	Bract with inflorescence	Nervous system and mental disorders	Tranquilizer	Tisane	Human use
2432	Ficus carica L.	Moraceae	Latex	Skin and subcutaneous tissue disorders	For warts	Direct use	Human use
2432	Globularia alypum L.	Plantaginaceae	Not reported	Unknown	Unknown	Not reported	Human use
2432	Globularia vulgaris L.	Plantaginaceae	Not reported	Unknown	Unknown	Not reported	Human use
2432	Helianthemum oelandicum (L.) DC. in Lam. et DC. italicum (L.) F.Q. et Rothm.	Cistaceae	Leaf	Circulatory system and blood disorders	External hemostatic	Poultice	Human use
2432	Hypericum perforatum L.	Hypericaceae	Flower	Digestive system and nutritional disorders	Intestinal anti-inflammatory	Tisane	Human use
2432	Lippia triphylla (L'Hér.) O.Kuntze	Verbenaceae	Leaf	Unknown	Unknown	Not reported	Human use
2432	Malva sylvestris L.	Malvaceae	Aerial part	Unknown	Unknown	Not reported	Human use
2432	Melissa officinalis L.	Lamiaceae	Aerial part	Digestive system and nutritional disorders	Digestive	Tisane	Human use
2432	Mentha sp.	Lamiaceae	Aerial part	Digestive system and nutritional disorders	Digestive	Tisane	Human use
2432	Passiflora edulis Sims	Passifloraceae	Flower	Nervous system and mental disorders	Tranquilizer	Tisane	Human use
2432	Rosmarinus officinalis L.	Lamiaceae	Aerial part	Digestive system and nutritional disorders	Intestinal anti-inflammatory	Tisane	Human use
2432	Ruta chalepensis L. angustifolia (Pers.) Cout.	Rutaceae	Aerial part	Digestive system and nutritional disorders	Emetic	Direct use	Veterinary use
2432	Salix sp.	Salicaceae	Bark	Nervous system and mental disorders	For headache	Tisane	Human use
2432	Sambucus nigra L.	Adoxaceae	Not reported	Unknown	Unknown	Not reported	Human use
2432	Santolina chamaecyparissus L. squarrosa (DC.) Nyman	Asteraceae	Flowering aerial part	Circulatory system and blood disorders	Antioedematous	Bath	Human use
2432	Syzygium aromaticum (L.) Merr. et Perry	Myrtaceae	Floral bud	Digestive system and nutritional disorders	Antiodontalgic	Direct use	Human use
2432	Thymus vulgaris L.	Lamiaceae	Flowering aerial part	Respiratory system disorders	Pharyngeal anti-inflammatory	Gargle	Human use
2432	Tilia platyphyllos Scop.	Malvaceae	Bract with inflorescence	Nervous system and mental disorders	Tranquilizer	Tisane	Human use
2436	Ceratonia siliqua L.	Fabaceae	Leaf	Skin and subcutaneous tissue disorders	For warts	Direct use	Human use
2436	Crataegus azarolus L.	Rosaceae	Fruit	Digestive system and nutritional disorders	Vitamin	Direct use	Human use
2436	Jasonia saxatilis (Lam.) Guss.	Asteraceae	Flowering aerial part	Respiratory system disorders	Anticatarrhal	Tisane	Human use
2436	Quercus ilex L.	Fagaceae	Bark	Circulatory system and blood disorders	Hemathocathartic	Tisane	Human use
2436	Rosa canina L.	Rosaceae	Fruit	Infections and infestations	Insect repellent	Direct use	Veterinary use
2436	Sambucus nigra L.	Adoxaceae	Not reported	Respiratory system disorders	For respiratory disorders	Not reported	Human use
2436	Silybum marianum (L.) Gaertn.	Asteraceae	Inflorescence	Immune system disorders and neoplasia	Antineoplastic	Not reported	Human use
2436	Thymus vulgaris L.	Lamiaceae	Flowering aerial part	Respiratory system disorders	Anticatarrhal	Aerosol	Human use
2437	Allium cepa L.	Amaryllidaceae	Bulb	Skin and subcutaneous tissue disorders	For whitlow	Poultice	Human use
2437	Jasonia saxatilis (Lam.) Guss.	Asteraceae	Flowering aerial part	Respiratory system disorders	Anticatarrhal	Tisane	Human use
2437	Lippia triphylla (L'Hér.) O.Kuntze	Verbenaceae	Leaf	Digestive system and nutritional disorders	Intestinal anti-inflammatory	Tisane	Human use
2437	Lithospermum fruticosum L.	Boraginaceae	Aerial part	Circulatory system and blood disorders	Antihypertensive	Tisane	Human use
2437	Matricaria recutita L.	Asteraceae	Inflorescence	Digestive system and nutritional disorders	Intestinal anti-inflammatory	Tisane	Human use
2437	Matricaria recutita L.	Asteraceae	Inflorescence	Sensory system disorders	Ocular antiseptic	Bath	Human use
2437	Medicago sativa L. sativa	Fabaceae	Aerial part	Respiratory system disorders	Expectorant	Poultice	Human use
2437	Olea europaea L. europaea var. europaea	Oleaceae	Fruit juice	Sensory system disorders	For earache	Embrocation	Human use
2437	Olea europaea L. europaea var. europaea	Oleaceae	Leaf	Circulatory system and blood disorders	Antihypertensive	Tisane	Human use
2437	Sedum telephium L.	Crassulaceae	Leaf	Skin and subcutaneous tissue disorders	For whitlow	Direct use	Human use
2437	Thymus vulgaris L.	Lamiaceae	Flowering aerial part	Respiratory system disorders	Anticatarrhal	Tisane	Human use
2438	Allium cepa L.	Amaryllidaceae	Bulb	Skin and subcutaneous tissue disorders	For whitlow	Poultice	Human use
2438	Jasonia saxatilis (Lam.) Guss.	Asteraceae	Flowering aerial part	Respiratory system disorders	Anticatarrhal	Tisane	Human use
2438	Lippia triphylla (L'Hér.) O.Kuntze	Verbenaceae	Leaf	Digestive system and nutritional disorders	Intestinal anti-inflammatory	Tisane	Human use
2438	Lithospermum fruticosum L.	Boraginaceae	Aerial part	Circulatory system and blood disorders	Antihypertensive	Tisane	Human use
2438	Matricaria recutita L.	Asteraceae	Inflorescence	Digestive system and nutritional disorders	Intestinal anti-inflammatory	Tisane	Human use
2438	Matricaria recutita L.	Asteraceae	Inflorescence	Sensory system disorders	Ocular antiseptic	Bath	Human use
2438	Medicago sativa L. sativa	Fabaceae	Aerial part	Respiratory system disorders	Expectorant	Poultice	Human use
2438	Olea europaea L. europaea var. europaea	Oleaceae	Fruit juice	Sensory system disorders	For earache	Embrocation	Human use
2438	Olea europaea L. europaea var. europaea	Oleaceae	Leaf	Circulatory system and blood disorders	Antihypertensive	Tisane	Human use
2438	Sedum telephium L.	Crassulaceae	Leaf	Skin and subcutaneous tissue disorders	For whitlow	Direct use	Human use
2438	Thymus vulgaris L.	Lamiaceae	Flowering aerial part	Respiratory system disorders	Anticatarrhal	Tisane	Human use
2440	Cynodon dactylon (L.) Pers	Poaceae	Aerial part	Genitourinary system disorders	Diuretic	Tisane	Human use
2440	Lepidium latifolium L. latifolium	Brassicaceae	Aerial part	Genitourinary system disorders	Renal lithotriptic	Tisane	Human use
2440	Prunus avium (L.) L.	Rosaceae	Peduncle	Genitourinary system disorders	Diuretic	Tisane	Human use
2440	Rhamnus alaternus L.	Rhamnaceae	Aerial part	Circulatory system and blood disorders	Antihypertensive	Tisane	Human use
2440	Ruta chalepensis L. angustifolia (Pers.) Cout.	Rutaceae	Aerial part	Infections and infestations	Antihelmíntic	Aerosol	Human use
2440	Ruta chalepensis L. angustifolia (Pers.) Cout.	Rutaceae	Aerial part	Pregnancy, birth and puerperal disorders	Abortive	Tisane	Human and veterinary use
2440	Viscum album L. austriacum (Wiesb.) Vollmann	Santalaceae	Stem	Skin and subcutaneous tissue disorders	Vulnerary	Poultice	Human use
2441	Cynara scolymus L.	Asteraceae	Inflorescence	Tonic and restorative	Salutiferous	Direct use	Human use
2441	Cynodon dactylon (L.) Pers	Poaceae	Aerial part	Genitourinary system disorders	Diuretic	Tisane	Human use
2441	Helianthemum syriacum (Jacq.) Dum.-Cours.	Cistaceae	Aerial part	Digestive system and nutritional disorders	Laxative	Tisane	Human use
2441	Helianthemum syriacum (Jacq.) Dum.-Cours.	Cistaceae	Aerial part	Poisoning	For scorpion stings	Poultice	Human use
2441	Helianthemum syriacum (Jacq.) Dum.-Cours.	Cistaceae	Aerial part	Skin and subcutaneous tissue disorders	Vulnerary	Poultice	Human use
2441	Jasonia saxatilis (Lam.) Guss.	Asteraceae	Flowering aerial part	Respiratory system disorders	Anticatarrhal	Tisane	Human use
2441	Lepidium latifolium L. latifolium	Brassicaceae	Aerial part	Genitourinary system disorders	Renal lithotriptic	Tisane	Human use
2441	Malva sylvestris L.	Malvaceae	Aerial part	Digestive system and nutritional disorders	Intestinal anti-inflammatory	Tisane	Human use
2441	Matricaria recutita L.	Asteraceae	Inflorescence	Sensory system disorders	Ocular antiseptic	Bath	Human use
2441	Papaver rhoeas L.	Papaveraceae	Leaf	Digestive system and nutritional disorders	Antiodontalgic	Direct use	Human use
2441	Papaver rhoeas L.	Papaveraceae	Leaf	Nervous system and mental disorders	Hypnotic	Direct use	Human use
2441	Paronychia capitata (L.) Lam. capitata	Caryophyllaceae	Flowering aerial part	Circulatory system and blood disorders	Antihypertensive	Tisane	Human use
2441	Paronychia capitata (L.) Lam. capitata	Caryophyllaceae	Flowering aerial part	Respiratory system disorders	Anticatarrhal	Tisane	Human use
2441	Prunus avium (L.) L.	Rosaceae	Peduncle	Genitourinary system disorders	Diuretic	Tisane	Human use
2441	Punica granatum L.	Lythraceae	Fruit	Tonic and restorative	Salutiferous	Direct use	Human use
2441	Rhamnus alaternus L.	Rhamnaceae	Aerial part	Circulatory system and blood disorders	Antihypertensive	Tisane	Human use
2441	Ruta chalepensis L. angustifolia (Pers.) Cout.	Rutaceae	Aerial part	Infections and infestations	Antihelminthic	Aerosol	Human use
2441	Ruta chalepensis L. angustifolia (Pers.) Cout.	Rutaceae	Aerial part	Pregnancy, birth and puerperal disorders	Abortive	Tisane	Human and veterinary use
2441	Satureja fruticosa (L.) Briq. fruticosa	Lamiaceae	Flowering aerial part	Digestive system and nutritional disorders	Intestinal anti-inflammatory	Tisane	Human use
2441	Viscum album L. austriacum (Wiesb.) Vollmann	Santalaceae	Stem	Skin and subcutaneous tissue disorders	Vulnerary	Poultice	Human use
2442	Allium sativum L.	Amaryllidaceae	Bulb	Infections and infestations	Antibacterial	Direct use	Human use
2442	Allium sativum L.	Amaryllidaceae	Bulb	Tonic and restorative	Salutiferous	Direct use	Human use
2442	Aloe vera (L.) Burm.f.	Asphodelaceae	Leaf juice	Circulatory system and blood disorders	Antihaemorrhoidal	Direct use	Human use
2442	Aloe vera (L.) Burm.f.	Asphodelaceae	Leaf juice	Musculoskeletal system disorders and traumas	Antipyortic	Direct use	Human use
2442	Asphodelus cerasiferus Gay	Asphodelaceae	Root	Infections and infestations	Antifungal	Embrocation	Human and veterinary use
2442	Beta vulgaris L. vulgaris var. crassa (Alef.) Helm	Amaranthaceae	Root	Infections and infestations	Antihelminthic	Direct use	Human use
2442	Cynara scolymus L.	Asteraceae	Inflorescence	Tonic and restorative	Salutiferous	Direct use	Human use
2442	Cynodon dactylon (L.) Pers	Poaceae	Aerial part	Genitourinary system disorders	Diuretic	Tisane	Human use
2442	Euphorbia nicaeensis All. nicaeensis	Euphorbiaceae	Latex	Skin and subcutaneous tissue disorders	For warts	Direct use	Human use
2442	Foeniculum vulgare Mill. piperitum (Ucria) Cout.	Apiaceae	Aerial part	Respiratory system disorders	Anticatarrhal	Tisane	Human use
2442	Jasonia saxatilis (Lam.) Guss.	Asteraceae	Flowering aerial part	Respiratory system disorders	Anticatarrhal	Tisane	Human use
2442	Matricaria recutita L.	Asteraceae	Inflorescence	Sensory system disorders	Ocular antiseptic	Bath	Human use
2442	Mentha sp.	Lamiaceae	Leaf	Nervous system and mental disorders	Tranquilizer	Tisane	Human use
2442	Olea europaea L. europaea var. europaea	Oleaceae	Fruit juice	Infections and infestations	Antihelminthic	Direct use	Human use
2442	Papaver rhoeas L.	Papaveraceae	Leaf	Digestive system and nutritional disorders	Antiodontalgic	Direct use	Human use
2442	Papaver rhoeas L.	Papaveraceae	Leaf	Nervous system and mental disorders	Hypnotic	Direct use	Human use
2442	Paronychia capitata (L.) Lam. capitata	Caryophyllaceae	Flowering aerial part	Circulatory system and blood disorders	Antihypertensive	Tisane	Human use
2442	Paronychia capitata (L.) Lam. capitata	Caryophyllaceae	Flowering aerial part	Respiratory system disorders	Anticatarrhal	Tisane	Human use
2442	Punica granatum L.	Lythraceae	Fruit	Tonic and restorative	Salutiferous	Direct use	Human use
2442	Rhamnus alaternus L.	Rhamnaceae	Aerial part	Circulatory system and blood disorders	Antihypertensive	Tisane	Human use
2442	Rosmarinus officinalis L.	Lamiaceae	Aerial part	Musculoskeletal system disorders and traumas	For muskuloskeletal disorders	Bath	Human use
2442	Salvia officinalis L. lavandulifolia (Vahl) Gams	Lamiaceae	Flowering aerial part	Circulatory system and blood disorders	Antihypertensive	Tisane	Human use
2442	Salvia officinalis L. lavandulifolia (Vahl) Gams	Lamiaceae	Flowering aerial part	Respiratory system disorders	Anticatarrhal	Tisane	Human use
2442	Salvia verbenaca L.	Lamiaceae	Aerial part	Genitourinary system disorders	Urinary antiseptic	Bath	Human use
2442	Satureja fruticosa (L.) Briq. fruticosa	Lamiaceae	Flowering aerial part	Digestive system and nutritional disorders	Intestinal anti-inflammatory	Tisane	Human use
2443	Juglans regia L.	Juglandaceae	Fruit	Digestive system and nutritional disorders	Digestive	Alcoholic tincture	Human use
2443	Juglans regia L.	Juglandaceae	Fruit	Genitourinary system disorders	Antidysmenorrhea	Alcoholic tincture	Human use
2443	Malva sylvestris L.	Malvaceae	Flower	Respiratory system disorders	Anticatarrhal	Tisane	Human use
2443	Pimpinella anisum L.	Apiaceae	Fruit	Digestive system and nutritional disorders	Carminative	Tisane	Human use
2443	Rosmarinus officinalis L.	Lamiaceae	Aerial part	Circulatory system and blood disorders	Vasotonic	Tisane	Human use
2443	Sambucus nigra L.	Adoxaceae	Inflorescence	Respiratory system disorders	Anticatarrhal	Tisane	Human use
2443	Sambucus nigra L.	Adoxaceae	Inflorescence	Sensory system disorders	Ocular antiseptic	Bath	Human use
2443	Sideritis sp.	Lamiaceae	Aerial part	Digestive system and nutritional disorders	Gastric ulcers	Tisane	Human use
2444	Juglans regia L.	Juglandaceae	Fruit	Digestive system and nutritional disorders	Digestive	Alcoholic tincture	Human use
2444	Juglans regia L.	Juglandaceae	Fruit	Genitourinary system disorders	Antidysmenorrhea	Alcoholic tincture	Human use
2444	Malva sylvestris L.	Malvaceae	Flower	Respiratory system disorders	Anticatarrhal	Tisane	Human use
2444	Pimpinella anisum L.	Apiaceae	Fruit	Digestive system and nutritional disorders	Carminative	Tisane	Human use
2444	Rosmarinus officinalis L.	Lamiaceae	Aerial part	Circulatory system and blood disorders	Vasotonic	Tisane	Human use
2444	Sambucus nigra L.	Adoxaceae	Inflorescence	Respiratory system disorders	Anticatarrhal	Tisane	Human use
2444	Sambucus nigra L.	Adoxaceae	Inflorescence	Sensory system disorders	Ocular antiseptic	Bath	Human use
2444	Sideritis sp.	Lamiaceae	Aerial part	Digestive system and nutritional disorders	Gastric ulcers	Tisane	Human use
2445	Dictamnus hispanicus Webb ex Willk.	Rutaceae	Leaf	Circulatory system and blood disorders	Antihypertensive	Tisane	Human use
2445	Euphorbia sp.	Euphorbiaceae	Latex	Skin and subcutaneous tissue disorders	For warts	Direct use	Human use
2445	Helianthemum syriacum (Jacq.) Dum.-Cours.	Cistaceae	Leaf	Circulatory system and blood disorders	External hemostatic	Poultice	Human use
2445	Jasonia saxatilis (Lam.) Guss.	Asteraceae	Flowering aerial part	Respiratory system disorders	Anticatarrhal	Tisane	Human use
2445	Malva sylvestris L.	Malvaceae	Aerial part	Skin and subcutaneous tissue disorders	Resolutive	Poultice	Human use
2445	Ruta chalepensis L. angustifolia (Pers.) Cout.	Rutaceae	Aerial part	Respiratory system disorders	Antiasthmatic	Direct use	Veterinary use
2445	Satureja fruticosa (L.) Briq. fruticosa	Lamiaceae	Flowering aerial part	Digestive system and nutritional disorders	Intestinal anti-inflammatory	Tisane	Human use
2445	Sonchus oleraceus L.	Asteraceae	Leaf	Circulatory system and blood disorders	External hemostatic	Poultice	Human use
2445	Thymus vulgaris L.	Lamiaceae	Flowering aerial part	Digestive system and nutritional disorders	Buccal antiseptic	Collutorium	Human use
2445	Thymus vulgaris L.	Lamiaceae	Flowering aerial part	Skin and subcutaneous tissue disorders	External antiseptic	Bath	Human and veterinary use
2445	Thymus vulgaris L.	Lamiaceae	Flowering aerial part	Skin and subcutaneous tissue disorders	Vulnerary	Bath	Human and veterinary use
2446	Dictamnus hispanicus Webb ex Willk.	Rutaceae	Leaf	Circulatory system and blood disorders	Antihypertensive	Tisane	Human use
2446	Euphorbia sp.	Euphorbiaceae	Latex	Skin and subcutaneous tissue disorders	For warts	Direct use	Human use
2446	Helianthemum syriacum (Jacq.) Dum.-Cours.	Cistaceae	Leaf	Circulatory system and blood disorders	External hemostatic	Poultice	Human use
2446	Jasonia saxatilis (Lam.) Guss.	Asteraceae	Flowering aerial part	Respiratory system disorders	Anticatarrhal	Tisane	Human use
2446	Malva sylvestris L.	Malvaceae	Aerial part	Skin and subcutaneous tissue disorders	Resolutive	Poultice	Human use
2446	Ruta chalepensis L. angustifolia (Pers.) Cout.	Rutaceae	Aerial part	Respiratory system disorders	Antiasthmatic	Direct use	Veterinary use
2446	Satureja fruticosa (L.) Briq. fruticosa	Lamiaceae	Flowering aerial part	Digestive system and nutritional disorders	Intestinal anti-inflammatory	Tisane	Human use
2446	Sonchus oleraceus L.	Asteraceae	Leaf	Circulatory system and blood disorders	External hemostatic	Poultice	Human use
2446	Thymus vulgaris L.	Lamiaceae	Flowering aerial part	Digestive system and nutritional disorders	Buccal antiseptic	Collutorium	Human use
2446	Thymus vulgaris L.	Lamiaceae	Flowering aerial part	Skin and subcutaneous tissue disorders	External antiseptic	Bath	Human and veterinary use
2446	Thymus vulgaris L.	Lamiaceae	Flowering aerial part	Skin and subcutaneous tissue disorders	Vulnerary	Bath	Human and veterinary use
2447	Dictamnus hispanicus Webb ex Willk.	Rutaceae	Leaf	Circulatory system and blood disorders	Antihypertensive	Tisane	Human use
2447	Euphorbia sp.	Euphorbiaceae	Latex	Skin and subcutaneous tissue disorders	For warts	Direct use	Human use
2447	Helianthemum syriacum (Jacq.) Dum.-Cours.	Cistaceae	Leaf	Circulatory system and blood disorders	External hemostatic	Poultice	Human use
2447	Jasonia saxatilis (Lam.) Guss.	Asteraceae	Flowering aerial part	Respiratory system disorders	Anticatarrhal	Tisane	Human use
2447	Malva sylvestris L.	Malvaceae	Aerial part	Skin and subcutaneous tissue disorders	Resolutive	Poultice	Human use
2447	Ruta chalepensis L. angustifolia (Pers.) Cout.	Rutaceae	Aerial part	Respiratory system disorders	Antiasthmatic	Direct use	Veterinary use
2447	Satureja fruticosa (L.) Briq. fruticosa	Lamiaceae	Flowering aerial part	Digestive system and nutritional disorders	Intestinal anti-inflammatory	Tisane	Human use
2447	Sonchus oleraceus L.	Asteraceae	Leaf	Circulatory system and blood disorders	External hemostatic	Poultice	Human use
2447	Thymus vulgaris L.	Lamiaceae	Flowering aerial part	Digestive system and nutritional disorders	Buccal antiseptic	Collutorium	Human use
2447	Thymus vulgaris L.	Lamiaceae	Flowering aerial part	Skin and subcutaneous tissue disorders	External antiseptic	Bath	Human and veterinary use
2447	Thymus vulgaris L.	Lamiaceae	Flowering aerial part	Skin and subcutaneous tissue disorders	Vulnerary	Bath	Human and veterinary use
2448	Dictamnus hispanicus Webb ex Willk.	Rutaceae	Leaf	Circulatory system and blood disorders	Antihypertensive	Tisane	Human use
2448	Euphorbia sp.	Euphorbiaceae	Latex	Skin and subcutaneous tissue disorders	For warts	Direct use	Human use
2448	Helianthemum syriacum (Jacq.) Dum.-Cours.	Cistaceae	Leaf	Circulatory system and blood disorders	External hemostatic	Poultice	Human use
2448	Jasonia saxatilis (Lam.) Guss.	Asteraceae	Flowering aerial part	Respiratory system disorders	Anticatarrhal	Tisane	Human use
2448	Malva sylvestris L.	Malvaceae	Aerial part	Skin and subcutaneous tissue disorders	Resolutive	Poultice	Human use
2448	Ruta chalepensis L. angustifolia (Pers.) Cout.	Rutaceae	Aerial part	Respiratory system disorders	Antiasthmatic	Direct use	Veterinary use
2448	Satureja fruticosa (L.) Briq. fruticosa	Lamiaceae	Flowering aerial part	Digestive system and nutritional disorders	Intestinal anti-inflammatory	Tisane	Human use
2448	Sonchus oleraceus L.	Asteraceae	Leaf	Circulatory system and blood disorders	External hemostatic	Poultice	Human use
2448	Thymus vulgaris L.	Lamiaceae	Flowering aerial part	Digestive system and nutritional disorders	Buccal antiseptic	Collutorium	Human use
2448	Thymus vulgaris L.	Lamiaceae	Flowering aerial part	Skin and subcutaneous tissue disorders	External antiseptic	Bath	Human and veterinary use
2448	Thymus vulgaris L.	Lamiaceae	Flowering aerial part	Skin and subcutaneous tissue disorders	Vulnerary	Bath	Human and veterinary use
2449	Dictamnus hispanicus Webb ex Willk.	Rutaceae	Leaf	Circulatory system and blood disorders	Antihypertensive	Tisane	Human use
2449	Euphorbia sp.	Euphorbiaceae	Latex	Skin and subcutaneous tissue disorders	For warts	Direct use	Human use
2449	Helianthemum syriacum (Jacq.) Dum.-Cours.	Cistaceae	Leaf	Circulatory system and blood disorders	External hemostatic	Poultice	Human use
2449	Jasonia saxatilis (Lam.) Guss.	Asteraceae	Flowering aerial part	Respiratory system disorders	Anticatarrhal	Tisane	Human use
2449	Malva sylvestris L.	Malvaceae	Aerial part	Skin and subcutaneous tissue disorders	Resolutive	Poultice	Human use
2449	Ruta chalepensis L. angustifolia (Pers.) Cout.	Rutaceae	Aerial part	Respiratory system disorders	Antiasthmatic	Direct use	Veterinary use
2449	Satureja fruticosa (L.) Briq. fruticosa	Lamiaceae	Flowering aerial part	Digestive system and nutritional disorders	Intestinal anti-inflammatory	Tisane	Human use
2449	Sonchus oleraceus L.	Asteraceae	Leaf	Circulatory system and blood disorders	External hemostatic	Poultice	Human use
2449	Thymus vulgaris L.	Lamiaceae	Flowering aerial part	Digestive system and nutritional disorders	Buccal antiseptic	Collutorium	Human use
2449	Thymus vulgaris L.	Lamiaceae	Flowering aerial part	Skin and subcutaneous tissue disorders	External antiseptic	Bath	Human and veterinary use
2449	Thymus vulgaris L.	Lamiaceae	Flowering aerial part	Skin and subcutaneous tissue disorders	Vulnerary	Bath	Human and veterinary use
2450	Dictamnus hispanicus Webb ex Willk.	Rutaceae	Leaf	Circulatory system and blood disorders	Antihypertensive	Tisane	Human use
2450	Euphorbia sp.	Euphorbiaceae	Latex	Skin and subcutaneous tissue disorders	For warts	Direct use	Human use
2450	Helianthemum syriacum (Jacq.) Dum.-Cours.	Cistaceae	Leaf	Circulatory system and blood disorders	External hemostatic	Poultice	Human use
2450	Jasonia saxatilis (Lam.) Guss.	Asteraceae	Flowering aerial part	Respiratory system disorders	Anticatarrhal	Tisane	Human use
2450	Malva sylvestris L.	Malvaceae	Aerial part	Skin and subcutaneous tissue disorders	Resolutive	Poultice	Human use
2450	Ruta chalepensis L. angustifolia (Pers.) Cout.	Rutaceae	Aerial part	Respiratory system disorders	Antiasthmatic	Direct use	Veterinary use
2450	Satureja fruticosa (L.) Briq. fruticosa	Lamiaceae	Flowering aerial part	Digestive system and nutritional disorders	Intestinal anti-inflammatory	Tisane	Human use
2450	Sonchus oleraceus L.	Asteraceae	Leaf	Circulatory system and blood disorders	External hemostatic	Poultice	Human use
2450	Thymus vulgaris L.	Lamiaceae	Flowering aerial part	Digestive system and nutritional disorders	Buccal antiseptic	Collutorium	Human use
2450	Thymus vulgaris L.	Lamiaceae	Flowering aerial part	Skin and subcutaneous tissue disorders	External antiseptic	Bath	Human and veterinary use
2450	Thymus vulgaris L.	Lamiaceae	Flowering aerial part	Skin and subcutaneous tissue disorders	Vulnerary	Bath	Human and veterinary use
2453	Aphyllanthes monspeliensis L.	Asparagaceae	Aerial part	Genitourinary system disorders	Prostate antiinflammatory	Tisane	Human use
2453	Borago officinalis L.	Boraginaceae	Leaf	Genitourinary system disorders	Diuretic	Direct use	Human use
2453	Cydonia oblonga Mill.	Rosaceae	Fruit	Digestive system and nutritional disorders	Antidiarrhoeal	Suspension	Human use
2453	Cydonia oblonga Mill.	Rosaceae	Fruit	Digestive system and nutritional disorders	Digestive	Alcoholic tincture	Human use
2453	Hypericum perforatum L.	Hypericaceae	Flower	Musculoskeletal system disorders and traumas	Antipyortic	Embrocation	Human use
2453	Hypericum perforatum L.	Hypericaceae	Flower	Skin and subcutaneous tissue disorders	For urticaria	Embrocation	Human use
2453	Jasonia saxatilis (Lam.) Guss.	Asteraceae	Flowering aerial part	Circulatory system and blood disorders	Antihypertensive	Tisane	Human use
2453	Jasonia saxatilis (Lam.) Guss.	Asteraceae	Flowering aerial part	Digestive system and nutritional disorders	Intestinal anti-inflammatory	Tisane	Human use
2453	Jasonia saxatilis (Lam.) Guss.	Asteraceae	Flowering aerial part	Respiratory system disorders	Anticatarrhal	Tisane	Human use
2453	Juniperus oxycedrus L. oxycedrus	Cupressaceae	Aerial part	Skin and subcutaneous tissue disorders	For skin disorders	Direct use	Veterinary use
2453	Lepidium latifolium L. latifolium	Brassicaceae	Aerial part	Genitourinary system disorders	Prostate antiinflammatory	Tisane	Human use
2453	Lippia triphylla (L'Hér.) O.Kuntze	Verbenaceae	Leaf	Digestive system and nutritional disorders	Intestinal anti-inflammatory	Tisane	Human use
2453	Matricaria recutita L.	Asteraceae	Inflorescence	Sensory system disorders	Ocular antiseptic	Bath	Human use
2453	Olea europaea L. europaea var. europaea	Oleaceae	Leaf	Circulatory system and blood disorders	Antihypertensive	Tisane	Human use
2453	Ruta chalepensis L. angustifolia (Pers.) Cout.	Rutaceae	Aerial part	Pregnancy, birth and puerperal disorders	Abortive	Not reported	Human use
2453	Sideritis scordioides L.	Lamiaceae	Flowering aerial part	Infections and infestations	For plague	Tisane	Human use
2453	Sideritis scordioides L.	Lamiaceae	Flowering aerial part	Infections and infestations	For the influenza	Tisane	Human use
2453	Sideritis scordioides L.	Lamiaceae	Flowering aerial part	Respiratory system disorders	Anticatarrhal	Tisane	Veterinary use
2453	Solanum lycopersicum L.	Solanaceae	Fruit	Skin and subcutaneous tissue disorders	For callus	Direct use	Human use
2453	Solanum lycopersicum L.	Solanaceae	Fruit	Skin and subcutaneous tissue disorders	For warts	Direct use	Human use
2453	Solanum melongena L.	Solanaceae	Fruit	Skin and subcutaneous tissue disorders	For warts	Herbal fluid juice	Human use
2453	Solanum tuberosum L.	Solanaceae	Tuber	Musculoskeletal system disorders and traumas	Antiecchymotic	Poultice	Human use
2453	Thymus vulgaris L.	Lamiaceae	Flowering aerial part	Sensory system disorders	Ocular antiseptic	Bath	Human use
2453	Vitis vinifera L.	Vitaceae	Fruit juice	Poisoning	For stings	Direct use	Human use
2454	Aloe vera (L.) Burm.f.	Asphodelaceae	Leaf juice	Skin and subcutaneous tissue disorders	For urticaria	Direct use	Human and veterinary use
2454	Euphorbia sp.	Euphorbiaceae	Latex	Skin and subcutaneous tissue disorders	For warts	Direct use	Human use
2454	Hypericum perforatum L.	Hypericaceae	Flower	Musculoskeletal system disorders and traumas	Anti-inflammatory / Analgesic / Antiecchymotic	Liniment	Human use
2454	Inula helenioides DC. in Lam. et DC.	Asteraceae	Inflorescence	Musculoskeletal system disorders and traumas	Anti-inflammatory / Analgesic / Antiecchymotic	Liniment	Human use
2454	Inula helenioides DC. in Lam. et DC.	Asteraceae	Inflorescence	Musculoskeletal system disorders and traumas	Anti-inflammatory / Analgesic / Antiecchymotic	Lotion	Human use
2454	Lippia triphylla (L'Hér.) O.Kuntze	Verbenaceae	Leaf	Digestive system and nutritional disorders	Digestive	Tisane	Human use
2454	Lippia triphylla (L'Hér.) O.Kuntze	Verbenaceae	Leaf	Digestive system and nutritional disorders	Intestinal anti-inflammatory	Tisane	Human use
2454	Marrubium vulgare L.	Lamiaceae	Not reported	Unknown	Unknown	Not reported	Human use
2454	Matricaria recutita L.	Asteraceae	Inflorescence	Digestive system and nutritional disorders	Digestive	Tisane	Human use
2454	Matricaria recutita L.	Asteraceae	Inflorescence	Digestive system and nutritional disorders	Intestinal anti-inflammatory	Tisane	Human use
2454	Matricaria recutita L.	Asteraceae	Inflorescence	Sensory system disorders	Ocular antiseptic	Bath	Human and veterinary use
2454	Mentha pulegium L.	Lamiaceae	Flowering aerial part	Digestive system and nutritional disorders	Digestive	Tisane	Human use
2454	Salvia officinalis L. lavandulifolia (Vahl) Gams	Lamiaceae	Aerial part	Musculoskeletal system disorders and traumas	Anti-inflammatory / Muscular analgesic	Bath	Human use
2454	Santolina chamaecyparissus L. squarrosa (DC.) Nyman	Asteraceae	Flowering aerial part	Skin and subcutaneous tissue disorders	Vulnerary	Bath	Human use
2454	Solidago virgaurea L.	Asteraceae	Not reported	Unknown	Unknown	Not reported	Human use
2478	Abies alba Mill.	Pinaceae	Oleoresin	Unknown	Unknown	Not reported	Human use
2478	Althaea officinalis L.	Malvaceae	Root	Respiratory system disorders	Anticatarrhal	Tisane	Human use
2478	Eucalyptus globulus Labill.	Myrtaceae	Leaf	Respiratory system disorders	Anticatarrhal	Aerosol	Human use
2478	Lilium candidum L.	Liliaceae	Flower	Skin and subcutaneous tissue disorders	Vulnerary	Alcoholic tincture	Human use
2478	Marrubium vulgare L.	Lamiaceae	Aerial part	Musculoskeletal system disorders and traumas	For sprains	Poultice	Human use
2478	Marrubium vulgare L.	Lamiaceae	Aerial part	Skin and subcutaneous tissue disorders	Vulnerary	Bath	Veterinary use
2478	Matricaria recutita L.	Asteraceae	Inflorescence	Digestive system and nutritional disorders	Intestinal anti-inflammatory	Tisane	Human use
2478	Matricaria recutita L.	Asteraceae	Inflorescence	Sensory system disorders	Ocular antiseptic	Bath	Human use
2478	Medicago sativa L. sativa	Fabaceae	Aerial part	Musculoskeletal system disorders and traumas	For sprains	Poultice	Human use
2478	Pinus sylvestris L.	Pinaceae	Oleoresin	Unknown	Unknown	Not reported	Human use
2478	Pistacia lentiscus L.	Anacardiaceae	Aerial part	Circulatory system and blood disorders	Antihypertensive	Tisane	Human use
2478	Pistacia lentiscus L.	Anacardiaceae	Aerial part	Digestive system and nutritional disorders	Buccal antiseptic	Collutorium	Human use
2478	Rosmarinus officinalis L.	Lamiaceae	Aerial part	Digestive system and nutritional disorders	Antidiarrhoeal	Tisane	Human use
2478	Satureja fruticosa (L.) Briq. fruticosa	Lamiaceae	Flowering aerial part	Digestive system and nutritional disorders	Intestinal anti-inflammatory	Alcoholic tincture	Human use
2478	Satureja fruticosa (L.) Briq. fruticosa	Lamiaceae	Flowering aerial part	Digestive system and nutritional disorders	Intestinal anti-inflammatory	Tisane	Human use
2478	Thymus vulgaris L.	Lamiaceae	Flowering aerial part	Digestive system and nutritional disorders	Buccal antiseptic	Collutorium	Human use
2524	Cynodon dactylon (L.) Pers	Poaceae	Root	Digestive system and nutritional disorders	Stomachic	Tisane	Human use
2524	Olea europaea L. europaea var. europaea	Oleaceae	Leaf	Circulatory system and blood disorders	Antihypertensive	Tisane	Human use
2524	Urtica urens L.	Urticaceae	Leaf	Circulatory system and blood disorders	Hemathocathartic	Not reported	Human use
2524	Urtica urens L.	Urticaceae	Leaf	Genitourinary system disorders	Prostate antiinflammatory	Tisane	Human use
2524	Urtica urens L.	Urticaceae	Leaf	Tonic and restorative	Salutiferous	Not reported	Human use
2525	Allium cepa L.	Amaryllidaceae	Bulb	Circulatory system and blood disorders	For chilblain	Poultice	Human use
2525	Cynoglossum cheirifolium L.	Boraginaceae	Leaf	Skin and subcutaneous tissue disorders	Vulnerary	Direct use	Human use
2525	Eryngium campestre L.	Apiaceae	Aerial part	Skin and subcutaneous tissue disorders	For rashes	Direct use	Human use
2525	Eucalyptus globulus Labill.	Myrtaceae	Leaf	Respiratory system disorders	Anticatarrhal	Aerosol	Human use
2525	Inula viscosa (L.) Ait.	Asteraceae	Aerial part	Musculoskeletal system disorders and traumas	Anti-inflammatory / Analgesic / Antiecchymotic	Bath	Human use
2525	Inula viscosa (L.) Ait.	Asteraceae	Aerial part	Musculoskeletal system disorders and traumas	For sprains	Bath	Human use
2525	Lepidium latifolium L. latifolium	Brassicaceae	Aerial part	Genitourinary system disorders	Renal lithotriptic	Tisane	Human use
2525	Malva sylvestris L.	Malvaceae	Aerial part	Digestive system and nutritional disorders	Intestinal anti-inflammatory	Tisane	Human use
2525	Olea europaea L. europaea var. europaea	Oleaceae	Fruit juice	Sensory system disorders	For earache	Drops	Human use
2525	Olea europaea L. europaea var. europaea	Oleaceae	Leaf	Circulatory system and blood disorders	Antihypertensive	Tisane	Human use
2525	Rosa canina L.	Rosaceae	Fruit	Tonic and restorative	Salutiferous	Direct use	Human use
2525	Ruta chalepensis L. angustifolia (Pers.) Cout.	Rutaceae	Aerial part	Immune system disorders and neoplasia	Antineoplastic	Not reported	Human use
2525	Salix viminalis L.	Salicaceae	Leaf	Skin and subcutaneous tissue disorders	For warts	Direct use	Human use
2525	Thymus vulgaris L.	Lamiaceae	Flowering aerial part	Digestive system and nutritional disorders	Buccal antiseptic	Collutorium	Human use
2525	Thymus vulgaris L.	Lamiaceae	Flowering aerial part	Digestive system and nutritional disorders	Stomachic	Tisane	Human use
2525	Thymus vulgaris L.	Lamiaceae	Flowering aerial part	Sensory system disorders	Ocular antiseptic	Bath	Human use
2526	Allium cepa L.	Amaryllidaceae	Bulb	Circulatory system and blood disorders	For chilblain	Poultice	Human use
2526	Cynoglossum cheirifolium L.	Boraginaceae	Leaf	Skin and subcutaneous tissue disorders	Vulnerary	Direct use	Human use
2526	Eryngium campestre L.	Apiaceae	Aerial part	Skin and subcutaneous tissue disorders	For rashes	Direct use	Human use
2526	Eucalyptus globulus Labill.	Myrtaceae	Leaf	Respiratory system disorders	Anticatarrhal	Aerosol	Human use
2526	Inula viscosa (L.) Ait.	Asteraceae	Aerial part	Musculoskeletal system disorders and traumas	Anti-inflammatory / Analgesic / Antiecchymotic	Bath	Human use
2526	Inula viscosa (L.) Ait.	Asteraceae	Aerial part	Musculoskeletal system disorders and traumas	For sprains	Bath	Human use
2526	Lepidium latifolium L. latifolium	Brassicaceae	Aerial part	Genitourinary system disorders	Renal lithotriptic	Tisane	Human use
2526	Malva sylvestris L.	Malvaceae	Aerial part	Digestive system and nutritional disorders	Intestinal anti-inflammatory	Tisane	Human use
2526	Olea europaea L. europaea var. europaea	Oleaceae	Fruit juice	Sensory system disorders	For earache	Drops	Human use
2526	Olea europaea L. europaea var. europaea	Oleaceae	Leaf	Circulatory system and blood disorders	Antihypertensive	Tisane	Human use
2526	Rosa canina L.	Rosaceae	Fruit	Tonic and restorative	Salutiferous	Direct use	Human use
2526	Ruta chalepensis L. angustifolia (Pers.) Cout.	Rutaceae	Aerial part	Immune system disorders and neoplasia	Antineoplastic	Not reported	Human use
2526	Salix viminalis L.	Salicaceae	Leaf	Skin and subcutaneous tissue disorders	For warts	Direct use	Human use
2526	Thymus vulgaris L.	Lamiaceae	Flowering aerial part	Digestive system and nutritional disorders	Buccal antiseptic	Collutorium	Human use
2526	Thymus vulgaris L.	Lamiaceae	Flowering aerial part	Digestive system and nutritional disorders	Stomachic	Tisane	Human use
2526	Thymus vulgaris L.	Lamiaceae	Flowering aerial part	Sensory system disorders	Ocular antiseptic	Bath	Human use
2527	Allium cepa L.	Amaryllidaceae	Bulb	Circulatory system and blood disorders	For chilblain	Poultice	Human use
2527	Cynoglossum cheirifolium L.	Boraginaceae	Leaf	Skin and subcutaneous tissue disorders	Vulnerary	Direct use	Human use
2527	Eryngium campestre L.	Apiaceae	Aerial part	Skin and subcutaneous tissue disorders	For rashes	Direct use	Human use
2527	Eucalyptus globulus Labill.	Myrtaceae	Leaf	Respiratory system disorders	Anticatarrhal	Aerosol	Human use
2527	Inula viscosa (L.) Ait.	Asteraceae	Aerial part	Musculoskeletal system disorders and traumas	Anti-inflammatory / Analgesic / Antiecchymotic	Bath	Human use
2527	Inula viscosa (L.) Ait.	Asteraceae	Aerial part	Musculoskeletal system disorders and traumas	For sprains	Bath	Human use
2527	Lepidium latifolium L. latifolium	Brassicaceae	Aerial part	Genitourinary system disorders	Renal lithotriptic	Tisane	Human use
2527	Malva sylvestris L.	Malvaceae	Aerial part	Digestive system and nutritional disorders	Intestinal anti-inflammatory	Tisane	Human use
2527	Olea europaea L. europaea var. europaea	Oleaceae	Fruit juice	Sensory system disorders	For earache	Drops	Human use
2527	Olea europaea L. europaea var. europaea	Oleaceae	Leaf	Circulatory system and blood disorders	Antihypertensive	Tisane	Human use
2527	Rosa canina L.	Rosaceae	Fruit	Tonic and restorative	Salutiferous	Direct use	Human use
2527	Ruta chalepensis L. angustifolia (Pers.) Cout.	Rutaceae	Aerial part	Immune system disorders and neoplasia	Antineoplastic	Not reported	Human use
2527	Salix viminalis L.	Salicaceae	Leaf	Skin and subcutaneous tissue disorders	For warts	Direct use	Human use
2527	Thymus vulgaris L.	Lamiaceae	Flowering aerial part	Digestive system and nutritional disorders	Buccal antiseptic	Collutorium	Human use
2527	Thymus vulgaris L.	Lamiaceae	Flowering aerial part	Digestive system and nutritional disorders	Stomachic	Tisane	Human use
2527	Thymus vulgaris L.	Lamiaceae	Flowering aerial part	Sensory system disorders	Ocular antiseptic	Bath	Human use
2528	Olea europaea L. europaea var. europaea	Oleaceae	Leaf	Circulatory system and blood disorders	Antihypertensive	Tisane	Human use
2528	Rosmarinus officinalis L.	Lamiaceae	Aerial part	Respiratory system disorders	Anticatarrhal	Not reported	Human use
2528	Santolina chamaecyparissus L. squarrosa (DC.) Nyman	Asteraceae	Flowering aerial part	Musculoskeletal system disorders and traumas	Anti-inflammatory / Analgesic / Antiecchymotic	Bath	Human use
2528	Santolina chamaecyparissus L. squarrosa (DC.) Nyman	Asteraceae	Flowering aerial part	Musculoskeletal system disorders and traumas	For muskuloskeletal disorders	Bath	Human use
2528	Thymus vulgaris L.	Lamiaceae	Flowering aerial part	Skin and subcutaneous tissue disorders	External antiseptic	Bath	Human use
2530	Allium sativum L.	Amaryllidaceae	Bulb	Pain and inflammations	Analgesic	Direct use	Human use
2530	Cynodon dactylon (L.) Pers	Poaceae	Root	Digestive system and nutritional disorders	Stomachic	Tisane	Human use
2530	Equisetum ramosissimum Desf.	Equisetaceae	Aerial part	Genitourinary system disorders	Diuretic	Tisane	Human use
2530	Eucalyptus globulus Labill.	Myrtaceae	Leaf	Respiratory system disorders	Anticatarrhal	Aerosol	Human use
2530	Inula viscosa (L.) Ait.	Asteraceae	Aerial part	Musculoskeletal system disorders and traumas	Anti-inflammatory / Analgesic / Antiecchymotic	Bath	Human use
2530	Juglans regia L.	Juglandaceae	Leaf	Skin and subcutaneous tissue disorders	Cicatrizing	Bath	Human use
2530	Juglans regia L.	Juglandaceae	Leaf	Skin and subcutaneous tissue disorders	Resolutive	Bath	Human use
2530	Lepidium latifolium L. latifolium	Brassicaceae	Aerial part	Genitourinary system disorders	Renal lithotriptic	Tisane	Human use
2530	Lithospermum fruticosum L.	Boraginaceae	Aerial part	Circulatory system and blood disorders	Antihypertensive	Tisane	Human use
2530	Malva sylvestris L.	Malvaceae	Aerial part	Immune system disorders and neoplasia	Antineoplastic	Not reported	Human use
2530	Matricaria recutita L.	Asteraceae	Inflorescence	Digestive system and nutritional disorders	Intestinal anti-inflammatory	Tisane	Human use
2530	Matricaria recutita L.	Asteraceae	Inflorescence	Sensory system disorders	Ocular antiseptic	Bath	Human use
2530	Medicago sativa L. sativa	Fabaceae	Aerial part	Musculoskeletal system disorders and traumas	For sprains	Poultice	Human use
2530	Olea europaea L. europaea var. europaea	Oleaceae	Leaf	Circulatory system and blood disorders	Antihypertensive	Tisane	Human use
2530	Ruta chalepensis L. angustifolia (Pers.) Cout.	Rutaceae	Aerial part	Musculoskeletal system disorders and traumas	For sprains	Bath	Human use
2530	Salix viminalis L.	Salicaceae	Leaf	Skin and subcutaneous tissue disorders	For warts	Direct use	Human use
2530	Sambucus nigra L.	Adoxaceae	Inflorescence	Respiratory system disorders	Anticatarrhal	Tisane	Human use
2530	Vitis vinifera L.	Vitaceae	Fruit juice	Musculoskeletal system disorders and traumas	Anti-inflammatory / Muscular analgesic	Bath	Human use
2530	Vitis vinifera L.	Vitaceae	Fruit juice	Musculoskeletal system disorders and traumas	For sprains	Bath	Human use
2531	Allium sativum L.	Amaryllidaceae	Bulb	Pain and inflammations	Analgesic	Direct use	Human use
2531	Cynodon dactylon (L.) Pers	Poaceae	Root	Digestive system and nutritional disorders	Stomachic	Tisane	Human use
2531	Equisetum ramosissimum Desf.	Equisetaceae	Aerial part	Genitourinary system disorders	Diuretic	Tisane	Human use
2531	Eucalyptus globulus Labill.	Myrtaceae	Leaf	Respiratory system disorders	Anticatarrhal	Aerosol	Human use
2531	Inula viscosa (L.) Ait.	Asteraceae	Aerial part	Musculoskeletal system disorders and traumas	Anti-inflammatory / Analgesic / Antiecchymotic	Bath	Human use
2531	Juglans regia L.	Juglandaceae	Leaf	Skin and subcutaneous tissue disorders	Cicatrizing	Bath	Human use
2531	Juglans regia L.	Juglandaceae	Leaf	Skin and subcutaneous tissue disorders	Resolutive	Bath	Human use
2531	Lepidium latifolium L. latifolium	Brassicaceae	Aerial part	Genitourinary system disorders	Renal lithotriptic	Tisane	Human use
2531	Lithospermum fruticosum L.	Boraginaceae	Aerial part	Circulatory system and blood disorders	Antihypertensive	Tisane	Human use
2531	Malva sylvestris L.	Malvaceae	Aerial part	Immune system disorders and neoplasia	Antineoplastic	Not reported	Human use
2531	Matricaria recutita L.	Asteraceae	Inflorescence	Digestive system and nutritional disorders	Intestinal anti-inflammatory	Tisane	Human use
2531	Matricaria recutita L.	Asteraceae	Inflorescence	Sensory system disorders	Ocular antiseptic	Bath	Human use
2531	Medicago sativa L. sativa	Fabaceae	Aerial part	Musculoskeletal system disorders and traumas	For sprains	Poultice	Human use
2531	Olea europaea L. europaea var. europaea	Oleaceae	Leaf	Circulatory system and blood disorders	Antihypertensive	Tisane	Human use
2531	Ruta chalepensis L. angustifolia (Pers.) Cout.	Rutaceae	Aerial part	Musculoskeletal system disorders and traumas	For sprains	Bath	Human use
2531	Salix viminalis L.	Salicaceae	Leaf	Skin and subcutaneous tissue disorders	For warts	Direct use	Human use
2531	Sambucus nigra L.	Adoxaceae	Inflorescence	Respiratory system disorders	Anticatarrhal	Tisane	Human use
2531	Vitis vinifera L.	Vitaceae	Fruit juice	Musculoskeletal system disorders and traumas	Anti-inflammatory / Muscular analgesic	Bath	Human use
2531	Vitis vinifera L.	Vitaceae	Fruit juice	Musculoskeletal system disorders and traumas	For sprains	Bath	Human use
2532	Allium sativum L.	Amaryllidaceae	Bulb	Pain and inflammations	Analgesic	Direct use	Human use
2532	Cynodon dactylon (L.) Pers	Poaceae	Root	Digestive system and nutritional disorders	Stomachic	Tisane	Human use
2532	Equisetum ramosissimum Desf.	Equisetaceae	Aerial part	Genitourinary system disorders	Diuretic	Tisane	Human use
2532	Eucalyptus globulus Labill.	Myrtaceae	Leaf	Respiratory system disorders	Anticatarrhal	Aerosol	Human use
2532	Inula viscosa (L.) Ait.	Asteraceae	Aerial part	Musculoskeletal system disorders and traumas	Anti-inflammatory / Analgesic / Antiecchymotic	Bath	Human use
2532	Juglans regia L.	Juglandaceae	Leaf	Skin and subcutaneous tissue disorders	Cicatrizing	Bath	Human use
2532	Juglans regia L.	Juglandaceae	Leaf	Skin and subcutaneous tissue disorders	Resolutive	Bath	Human use
2532	Lepidium latifolium L. latifolium	Brassicaceae	Aerial part	Genitourinary system disorders	Renal lithotriptic	Tisane	Human use
2532	Lithospermum fruticosum L.	Boraginaceae	Aerial part	Circulatory system and blood disorders	Antihypertensive	Tisane	Human use
2532	Malva sylvestris L.	Malvaceae	Aerial part	Immune system disorders and neoplasia	Antineoplastic	Not reported	Human use
2532	Matricaria recutita L.	Asteraceae	Inflorescence	Digestive system and nutritional disorders	Intestinal anti-inflammatory	Tisane	Human use
2532	Matricaria recutita L.	Asteraceae	Inflorescence	Sensory system disorders	Ocular antiseptic	Bath	Human use
2532	Medicago sativa L. sativa	Fabaceae	Aerial part	Musculoskeletal system disorders and traumas	For sprains	Poultice	Human use
2532	Olea europaea L. europaea var. europaea	Oleaceae	Leaf	Circulatory system and blood disorders	Antihypertensive	Tisane	Human use
2532	Ruta chalepensis L. angustifolia (Pers.) Cout.	Rutaceae	Aerial part	Musculoskeletal system disorders and traumas	For sprains	Bath	Human use
2532	Salix viminalis L.	Salicaceae	Leaf	Skin and subcutaneous tissue disorders	For warts	Direct use	Human use
2532	Sambucus nigra L.	Adoxaceae	Inflorescence	Respiratory system disorders	Anticatarrhal	Tisane	Human use
2532	Vitis vinifera L.	Vitaceae	Fruit juice	Musculoskeletal system disorders and traumas	Anti-inflammatory / Muscular analgesic	Bath	Human use
2532	Vitis vinifera L.	Vitaceae	Fruit juice	Musculoskeletal system disorders and traumas	For sprains	Bath	Human use
2533	Allium sativum L.	Amaryllidaceae	Bulb	Pain and inflammations	Analgesic	Direct use	Human use
2533	Cynodon dactylon (L.) Pers	Poaceae	Root	Digestive system and nutritional disorders	Stomachic	Tisane	Human use
2533	Equisetum ramosissimum Desf.	Equisetaceae	Aerial part	Genitourinary system disorders	Diuretic	Tisane	Human use
2533	Eucalyptus globulus Labill.	Myrtaceae	Leaf	Respiratory system disorders	Anticatarrhal	Aerosol	Human use
2533	Inula viscosa (L.) Ait.	Asteraceae	Aerial part	Musculoskeletal system disorders and traumas	Anti-inflammatory / Analgesic / Antiecchymotic	Bath	Human use
2533	Juglans regia L.	Juglandaceae	Leaf	Skin and subcutaneous tissue disorders	Cicatrizing	Bath	Human use
2533	Juglans regia L.	Juglandaceae	Leaf	Skin and subcutaneous tissue disorders	Resolutive	Bath	Human use
2533	Lepidium latifolium L. latifolium	Brassicaceae	Aerial part	Genitourinary system disorders	Renal lithotriptic	Tisane	Human use
2533	Lithospermum fruticosum L.	Boraginaceae	Aerial part	Circulatory system and blood disorders	Antihypertensive	Tisane	Human use
2533	Malva sylvestris L.	Malvaceae	Aerial part	Immune system disorders and neoplasia	Antineoplastic	Not reported	Human use
2533	Matricaria recutita L.	Asteraceae	Inflorescence	Digestive system and nutritional disorders	Intestinal anti-inflammatory	Tisane	Human use
2533	Matricaria recutita L.	Asteraceae	Inflorescence	Sensory system disorders	Ocular antiseptic	Bath	Human use
2533	Medicago sativa L. sativa	Fabaceae	Aerial part	Musculoskeletal system disorders and traumas	For sprains	Poultice	Human use
2533	Olea europaea L. europaea var. europaea	Oleaceae	Leaf	Circulatory system and blood disorders	Antihypertensive	Tisane	Human use
2533	Ruta chalepensis L. angustifolia (Pers.) Cout.	Rutaceae	Aerial part	Musculoskeletal system disorders and traumas	For sprains	Bath	Human use
2533	Salix viminalis L.	Salicaceae	Leaf	Skin and subcutaneous tissue disorders	For warts	Direct use	Human use
2533	Sambucus nigra L.	Adoxaceae	Inflorescence	Respiratory system disorders	Anticatarrhal	Tisane	Human use
2533	Vitis vinifera L.	Vitaceae	Fruit juice	Musculoskeletal system disorders and traumas	Anti-inflammatory / Muscular analgesic	Bath	Human use
2533	Vitis vinifera L.	Vitaceae	Fruit juice	Musculoskeletal system disorders and traumas	For sprains	Bath	Human use
2534	Allium sativum L.	Amaryllidaceae	Bulb	Pain and inflammations	Analgesic	Direct use	Human use
2534	Cynodon dactylon (L.) Pers	Poaceae	Root	Digestive system and nutritional disorders	Stomachic	Tisane	Human use
2534	Equisetum ramosissimum Desf.	Equisetaceae	Aerial part	Genitourinary system disorders	Diuretic	Tisane	Human use
2534	Eucalyptus globulus Labill.	Myrtaceae	Leaf	Respiratory system disorders	Anticatarrhal	Aerosol	Human use
2534	Inula viscosa (L.) Ait.	Asteraceae	Aerial part	Musculoskeletal system disorders and traumas	Anti-inflammatory / Analgesic / Antiecchymotic	Bath	Human use
2534	Juglans regia L.	Juglandaceae	Leaf	Skin and subcutaneous tissue disorders	Cicatrizing	Bath	Human use
2534	Juglans regia L.	Juglandaceae	Leaf	Skin and subcutaneous tissue disorders	Resolutive	Bath	Human use
2534	Lepidium latifolium L. latifolium	Brassicaceae	Aerial part	Genitourinary system disorders	Renal lithotriptic	Tisane	Human use
2534	Lithospermum fruticosum L.	Boraginaceae	Aerial part	Circulatory system and blood disorders	Antihypertensive	Tisane	Human use
2534	Malva sylvestris L.	Malvaceae	Aerial part	Immune system disorders and neoplasia	Antineoplastic	Not reported	Human use
2534	Matricaria recutita L.	Asteraceae	Inflorescence	Digestive system and nutritional disorders	Intestinal anti-inflammatory	Tisane	Human use
2534	Matricaria recutita L.	Asteraceae	Inflorescence	Sensory system disorders	Ocular antiseptic	Bath	Human use
2534	Medicago sativa L. sativa	Fabaceae	Aerial part	Musculoskeletal system disorders and traumas	For sprains	Poultice	Human use
2534	Olea europaea L. europaea var. europaea	Oleaceae	Leaf	Circulatory system and blood disorders	Antihypertensive	Tisane	Human use
2534	Ruta chalepensis L. angustifolia (Pers.) Cout.	Rutaceae	Aerial part	Musculoskeletal system disorders and traumas	For sprains	Bath	Human use
2534	Salix viminalis L.	Salicaceae	Leaf	Skin and subcutaneous tissue disorders	For warts	Direct use	Human use
2534	Sambucus nigra L.	Adoxaceae	Inflorescence	Respiratory system disorders	Anticatarrhal	Tisane	Human use
2534	Thymus vulgaris L.	Lamiaceae	Flowering aerial part	Respiratory system disorders	Anticatarrhal	Tisane	Human use
2534	Vitis vinifera L.	Vitaceae	Fruit juice	Musculoskeletal system disorders and traumas	Anti-inflammatory / Muscular analgesic	Bath	Human use
2534	Vitis vinifera L.	Vitaceae	Fruit juice	Musculoskeletal system disorders and traumas	For sprains	Bath	Human use
2535	Allium sativum L.	Amaryllidaceae	Bulb	Pain and inflammations	Analgesic	Direct use	Human use
2535	Cynodon dactylon (L.) Pers	Poaceae	Root	Digestive system and nutritional disorders	Stomachic	Tisane	Human use
2535	Equisetum ramosissimum Desf.	Equisetaceae	Aerial part	Genitourinary system disorders	Diuretic	Tisane	Human use
2535	Eucalyptus globulus Labill.	Myrtaceae	Leaf	Respiratory system disorders	Anticatarrhal	Aerosol	Human use
2535	Inula viscosa (L.) Ait.	Asteraceae	Aerial part	Musculoskeletal system disorders and traumas	Anti-inflammatory / Analgesic / Antiecchymotic	Bath	Human use
2535	Juglans regia L.	Juglandaceae	Leaf	Skin and subcutaneous tissue disorders	Cicatrizing	Bath	Human use
2535	Juglans regia L.	Juglandaceae	Leaf	Skin and subcutaneous tissue disorders	Resolutive	Bath	Human use
2535	Lepidium latifolium L. latifolium	Brassicaceae	Aerial part	Genitourinary system disorders	Renal lithotriptic	Tisane	Human use
2535	Lithospermum fruticosum L.	Boraginaceae	Aerial part	Circulatory system and blood disorders	Antihypertensive	Tisane	Human use
2535	Malva sylvestris L.	Malvaceae	Aerial part	Immune system disorders and neoplasia	Antineoplastic	Not reported	Human use
2535	Matricaria recutita L.	Asteraceae	Inflorescence	Digestive system and nutritional disorders	Intestinal anti-inflammatory	Tisane	Human use
2535	Matricaria recutita L.	Asteraceae	Inflorescence	Sensory system disorders	Ocular antiseptic	Bath	Human use
2535	Medicago sativa L. sativa	Fabaceae	Aerial part	Musculoskeletal system disorders and traumas	For sprains	Poultice	Human use
2535	Olea europaea L. europaea var. europaea	Oleaceae	Leaf	Circulatory system and blood disorders	Antihypertensive	Tisane	Human use
2535	Ruta chalepensis L. angustifolia (Pers.) Cout.	Rutaceae	Aerial part	Musculoskeletal system disorders and traumas	For sprains	Bath	Human use
2535	Salix viminalis L.	Salicaceae	Leaf	Skin and subcutaneous tissue disorders	For warts	Direct use	Human use
2535	Sambucus nigra L.	Adoxaceae	Inflorescence	Respiratory system disorders	Anticatarrhal	Tisane	Human use
2535	Vitis vinifera L.	Vitaceae	Fruit juice	Musculoskeletal system disorders and traumas	Anti-inflammatory / Muscular analgesic	Bath	Human use
2535	Vitis vinifera L.	Vitaceae	Fruit juice	Musculoskeletal system disorders and traumas	For sprains	Bath	Human use
2536	Allium sativum L.	Amaryllidaceae	Bulb	Pain and inflammations	Analgesic	Direct use	Human use
2536	Cynodon dactylon (L.) Pers	Poaceae	Root	Digestive system and nutritional disorders	Stomachic	Tisane	Human use
2536	Equisetum ramosissimum Desf.	Equisetaceae	Aerial part	Genitourinary system disorders	Diuretic	Tisane	Human use
2536	Eucalyptus globulus Labill.	Myrtaceae	Leaf	Respiratory system disorders	Anticatarrhal	Aerosol	Human use
2536	Inula viscosa (L.) Ait.	Asteraceae	Aerial part	Musculoskeletal system disorders and traumas	Anti-inflammatory / Analgesic / Antiecchymotic	Bath	Human use
2536	Juglans regia L.	Juglandaceae	Leaf	Skin and subcutaneous tissue disorders	Cicatrizing	Bath	Human use
2536	Juglans regia L.	Juglandaceae	Leaf	Skin and subcutaneous tissue disorders	Resolutive	Bath	Human use
2536	Lepidium latifolium L. latifolium	Brassicaceae	Aerial part	Genitourinary system disorders	Renal lithotriptic	Tisane	Human use
2536	Lithospermum fruticosum L.	Boraginaceae	Aerial part	Circulatory system and blood disorders	Antihypertensive	Tisane	Human use
2536	Malva sylvestris L.	Malvaceae	Aerial part	Immune system disorders and neoplasia	Antineoplastic	Not reported	Human use
2536	Matricaria recutita L.	Asteraceae	Inflorescence	Digestive system and nutritional disorders	Intestinal anti-inflammatory	Tisane	Human use
2536	Matricaria recutita L.	Asteraceae	Inflorescence	Sensory system disorders	Ocular antiseptic	Bath	Human use
2536	Medicago sativa L. sativa	Fabaceae	Aerial part	Musculoskeletal system disorders and traumas	For sprains	Poultice	Human use
2536	Olea europaea L. europaea var. europaea	Oleaceae	Leaf	Circulatory system and blood disorders	Antihypertensive	Tisane	Human use
2536	Ruta chalepensis L. angustifolia (Pers.) Cout.	Rutaceae	Aerial part	Musculoskeletal system disorders and traumas	For sprains	Bath	Human use
2536	Salix viminalis L.	Salicaceae	Leaf	Skin and subcutaneous tissue disorders	For warts	Direct use	Human use
2536	Sambucus nigra L.	Adoxaceae	Inflorescence	Respiratory system disorders	Anticatarrhal	Tisane	Human use
2536	Vitis vinifera L.	Vitaceae	Fruit juice	Musculoskeletal system disorders and traumas	Anti-inflammatory / Muscular analgesic	Bath	Human use
2536	Vitis vinifera L.	Vitaceae	Fruit juice	Musculoskeletal system disorders and traumas	For sprains	Bath	Human use
2537	Allium sativum L.	Amaryllidaceae	Bulb	Pain and inflammations	Analgesic	Direct use	Human use
2537	Allium sativum L.	Amaryllidaceae	Bulb	Tonic and restorative	Salutiferous	Direct use	Human use
2537	Althaea officinalis L.	Malvaceae	Root	Respiratory system disorders	Anticatarrhal	Tisane	Human use
2537	Eucalyptus globulus Labill.	Myrtaceae	Leaf	Respiratory system disorders	Anticatarrhal	Aerosol	Human use
2537	Inula helenioides DC. in Lam. et DC.	Asteraceae	Inflorescence	Musculoskeletal system disorders and traumas	Anti-inflammatory / Analgesic / Antiecchymotic	Liniment	Human use
2537	Matricaria recutita L.	Asteraceae	Inflorescence	Digestive system and nutritional disorders	Intestinal anti-inflammatory	Tisane	Human and veterinary use
2537	Olea europaea L. europaea var. europaea	Oleaceae	Leaf	Genitourinary system disorders	Renal protective	Tisane	Human use
2537	Ruta chalepensis L. angustifolia (Pers.) Cout.	Rutaceae	Aerial part	Genitourinary system disorders	Antidysmenorrhea	Not reported	Human use
2537	Ruta chalepensis L. angustifolia (Pers.) Cout.	Rutaceae	Aerial part	Pregnancy, birth and puerperal disorders	Abortive	Not reported	Human use
2537	Sambucus nigra L.	Adoxaceae	Inflorescence	Sensory system disorders	Ocular antiseptic	Bath	Human use
2537	Santolina chamaecyparissus L. squarrosa (DC.) Nyman	Asteraceae	Flowering aerial part	Digestive system and nutritional disorders	Buccal antiseptic	Collutorium	Human use
2537	Santolina chamaecyparissus L. squarrosa (DC.) Nyman	Asteraceae	Flowering aerial part	Digestive system and nutritional disorders	Buccal antiseptic	Collutorium	Human use
2537	Santolina chamaecyparissus L. squarrosa (DC.) Nyman	Asteraceae	Flowering aerial part	Musculoskeletal system disorders and traumas	Anti-inflammatory / Analgesic / Antiecchymotic	Bath	Human use
2537	Thymus vulgaris L.	Lamiaceae	Flowering aerial part	Unknown	Unknown	Bath	Human use
2537	Triticum aestivum L.	Poaceae	Bran	Respiratory system disorders	Pharyngeal anti-inflammatory	Poultice	Human use
2537	Vitis vinifera L.	Vitaceae	Fruit juice	Infections and infestations	Pediculicide	Bath	Human use
2537	Zea mays L.	Poaceae	Styles and stigmas	Genitourinary system disorders	Renal lithotriptic	Tisane	Human use
2538	Althaea officinalis L.	Malvaceae	Not reported	Respiratory system disorders	Expectorant	Not reported	Human use
2538	Borago officinalis L.	Boraginaceae	Leaf	Genitourinary system disorders	Prostate antiinflammatory	Not reported	Human use
2538	Brassica oleracea L. oleracea var. capitata L.	Brassicaceae	Leaf	Digestive system and nutritional disorders	Intestinal anti-inflammatory	Medicine bandage	Human use
2538	Convolvulus arvensis L.	Convolvulaceae	Aerial part	Digestive system and nutritional disorders	Biliary lithotriptic	Tisane	Human use
2538	Convolvulus arvensis L.	Convolvulaceae	Aerial part	Infections and infestations	Antipyretic	Tisane	Human use
2538	Convolvulus arvensis L.	Convolvulaceae	Aerial part	Skin and subcutaneous tissue disorders	Vulnerary	Bath	Human use
2538	Crataegus monogyna Jacq.	Rosaceae	Not reported	Circulatory system and blood disorders	Antihypertensive	Not reported	Human use
2538	Crataegus monogyna Jacq.	Rosaceae	Not reported	Nervous system and mental disorders	Sedative	Not reported	Human use
2538	Cucurbita ficifolia C.D.Bouché in Verh.	Cucurbitaceae	Fruit	Digestive system and nutritional disorders	Carminative	Direct use	Human use
2538	Cucurbita ficifolia C.D.Bouché in Verh.	Cucurbitaceae	Fruit	Digestive system and nutritional disorders	Hepatoprotective	Direct use	Human use
2538	Cucurbita ficifolia C.D.Bouché in Verh.	Cucurbitaceae	Fruit	Digestive system and nutritional disorders	Purgative	Direct use	Human use
2538	Cynara scolymus L.	Asteraceae	Inflorescence	Digestive system and nutritional disorders	Hepatoprotective	Direct use	Human use
2538	Dictamnus hispanicus Webb ex Willk.	Rutaceae	Not reported	Circulatory system and blood disorders	Antihypertensive	Not reported	Human use
2538	Dictamnus hispanicus Webb ex Willk.	Rutaceae	Not reported	Circulatory system and blood disorders	Antihypertensive	Not reported	Human use
2538	Foeniculum vulgare Mill. piperitum (Ucria) Cout.	Apiaceae	Stem	Digestive system and nutritional disorders	Carminative	Tisane	Human use
2538	Foeniculum vulgare Mill. piperitum (Ucria) Cout.	Apiaceae	Stem	Digestive system and nutritional disorders	Digestive	Tisane	Human use
2538	Helianthemum syriacum (Jacq.) Dum.-Cours.	Cistaceae	Not reported	Skin and subcutaneous tissue disorders	Vulnerary	Not reported	Human use
2538	Iris germanica L.	Iridaceae	Flower	Digestive system and nutritional disorders	Purgative	Tisane	Human use
2538	Iris germanica L.	Iridaceae	Flower	Respiratory system disorders	Antibronchitic	Tisane	Human use
2538	Jasonia saxatilis (Lam.) Guss.	Asteraceae	Flowering aerial part	Digestive system and nutritional disorders	Digestive	Tisane	Human use
2538	Jasonia saxatilis (Lam.) Guss.	Asteraceae	Flowering aerial part	Pain and inflammations	Antiinflammatory	Tisane	Human use
2538	Jasonia saxatilis (Lam.) Guss.	Asteraceae	Flowering aerial part	Respiratory system disorders	Expectorant	Tisane	Human use
2538	Jasonia saxatilis (Lam.) Guss.	Asteraceae	Not reported	Respiratory system disorders	Anticatarrhal	Not reported	Human use
2538	Jasonia saxatilis (Lam.) Guss.	Asteraceae	Not reported	Respiratory system disorders	Expectorant	Not reported	Human use
2538	Lavandula latifolia Medic.	Lamiaceae	Floral summit	Musculoskeletal system disorders and traumas	Antipyortic	Not reported	Human use
2538	Lavandula latifolia Medic.	Lamiaceae	Floral summit	Nervous system and mental disorders	For headache	Not reported	Human use
2538	Lavandula latifolia Medic.	Lamiaceae	Floral summit	Poisoning	For bee stings	Not reported	Human use
2538	Lippia triphylla (L'Hér.) O.Kuntze	Verbenaceae	Leaf	Nervous system and mental disorders	Tranquilizer	Tisane	Human use
2538	Lippia triphylla (L'Hér.) O.Kuntze	Verbenaceae	Not reported	Digestive system and nutritional disorders	Digestive	Not reported	Human use
2538	Malva sylvestris L.	Malvaceae	Aerial part	Digestive system and nutritional disorders	Laxative	Tisane	Human use
2538	Malva sylvestris L.	Malvaceae	Aerial part	Respiratory system disorders	Expectorant	Aerosol	Human use
2538	Matricaria recutita L.	Asteraceae	Inflorescence	Digestive system and nutritional disorders	Digestive	Tisane	Human use
2538	Olea europaea L. europaea var. europaea	Oleaceae	Leaf	Circulatory system and blood disorders	Antihypertensive	Tisane	Human use
2538	Olea europaea L. europaea var. europaea	Oleaceae	Leaf	Circulatory system and blood disorders	For cardiovascular disorders	Tisane	Human use
2538	Olea europaea L. europaea var. europaea	Oleaceae	Leaf	Endocrine system and metabolic disorders	Hypoglycaemic	Tisane	Human use
2538	Olea europaea L. europaea var. europaea	Oleaceae	Leaf	Musculoskeletal system disorders and traumas	Antispasmodic	Tisane	Human use
2538	Papaver rhoeas L.	Papaveraceae	Seed	Respiratory system disorders	Antibronchitic	Tisane	Human use
2538	Papaver rhoeas L.	Papaveraceae	Seed	Respiratory system disorders	Antitussive	Tisane	Human use
2538	Pinus halepensis Mill.	Pinaceae	Leaf	Respiratory system disorders	Expectorant	Aerosol	Human use
2538	Prunus persica (L.) Batsch	Rosaceae	Leaf	Infections and infestations	Antihelminthic	Tisane	Human use
2538	Quercus coccifera L.	Fagaceae	Stem	Circulatory system and blood disorders	Antihaemorrhoidal	Bath	Human use
2538	Quercus coccifera L.	Fagaceae	Stem	Circulatory system and blood disorders	Internal hemostatic	Tisane	Human use
2538	Quercus coccifera L.	Fagaceae	Stem	Digestive system and nutritional disorders	Antidiarrhoeal	Tisane	Human use
2538	Quercus coccifera L.	Fagaceae	Stem	Skin and subcutaneous tissue disorders	External antiseptic	Bath	Human use
2538	Quercus ilex L.	Fagaceae	Leaf	Circulatory system and blood disorders	For chilblain	Poultice	Human use
2538	Quercus ilex L.	Fagaceae	Leaf	Digestive system and nutritional disorders	Antidiarrhoeal	Tisane	Human use
2538	Quercus ilex L.	Fagaceae	Leaf	Skin and subcutaneous tissue disorders	Vulnerary	Poultice	Human use
2538	Rosmarinus officinalis L.	Lamiaceae	Aerial part	Digestive system and nutritional disorders	Digestive	Tisane	Human use
2538	Rosmarinus officinalis L.	Lamiaceae	Aerial part	Genitourinary system disorders	Diuretic	Tisane	Human use
2538	Rosmarinus officinalis L.	Lamiaceae	Aerial part	Skin and subcutaneous tissue disorders	Vulnerary	Bath	Human use
2538	Rosmarinus officinalis L.	Lamiaceae	Not reported	Circulatory system and blood disorders	Antihypertensive	Not reported	Human use
2538	Salsola kali L.	Amaranthaceae	Aerial part	Digestive system and nutritional disorders	Emetic	Tisane	Human use
2538	Salsola kali L.	Amaranthaceae	Aerial part	Digestive system and nutritional disorders	Purgative	Tisane	Human use
2538	Salvia verbenaca L.	Lamiaceae	Flower	Sensory system disorders	Ocular antiseptic	Not reported	Human use
2538	Salvia verbenaca L.	Lamiaceae	Leaf	Digestive system and nutritional disorders	Stomachic	Not reported	Human use
2538	Salvia verbenaca L.	Lamiaceae	Root	Pain and inflammations	Analgesic	Not reported	Human use
2538	Santolina chamaecyparissus L. squarrosa (DC.) Nyman	Asteraceae	Flowering aerial part	Digestive system and nutritional disorders	Stomachic	Tisane	Human use
2538	Satureja fruticosa (L.) Briq. fruticosa	Lamiaceae	Not reported	Digestive system and nutritional disorders	Stomachic	Not reported	Human use
2538	Satureja montana L.	Lamiaceae	Aerial part	Digestive system and nutritional disorders	Orexigenic	Tisane	Human use
2538	Silybum marianum (L.) Gaertn.	Asteraceae	Inflorescence	Circulatory system and blood disorders	Hemathocathartic	Not reported	Human use
2538	Silybum marianum (L.) Gaertn.	Asteraceae	Inflorescence	Digestive system and nutritional disorders	Hepatoprotective	Not reported	Human use
2538	Sorbus domestica L.	Rosaceae	Fruit	Genitourinary system disorders	Diuretic	Direct use	Human use
2538	Sorbus domestica L.	Rosaceae	Fruit	Tonic and restorative	Tonic	Direct use	Human use
2538	Thymus vulgaris L.	Lamiaceae	Flowering aerial part	Digestive system and nutritional disorders	Buccal antiseptic	Collutorium	Human use
2538	Thymus vulgaris L.	Lamiaceae	Flowering aerial part	Digestive system and nutritional disorders	Digestive	Tisane	Human use
2538	Thymus vulgaris L.	Lamiaceae	Flowering aerial part	Skin and subcutaneous tissue disorders	External antiseptic	Bath	Human use
2538	Thymus vulgaris L.	Lamiaceae	Not reported	Pain and inflammations	Antiinflammatory	Not reported	Human use
2538	Thymus vulgaris L.	Lamiaceae	Not reported	Skin and subcutaneous tissue disorders	Vulnerary	Not reported	Human use
2538	Verbascum sinuatum L.	Scrophulariaceae	Not reported	Respiratory system disorders	Anticatarrhal	Not reported	Human use
2538	Zea mays L.	Poaceae	Styles and stigmas	Genitourinary system disorders	Diuretic	Tisane	Human use
2538	Zea mays L.	Poaceae	Styles and stigmas	Genitourinary system disorders	Renal protective	Tisane	Human use
2539	Aphyllanthes monspeliensis L.	Asparagaceae	Aerial part	Genitourinary system disorders	Prostate antiinflammatory	Tisane	Human use
2539	Arctostaphylos uva-ursi (L.) Spreng.	Ericaceae	Not reported	Genitourinary system disorders	Prostate antiinflammatory	Not reported	Human use
2539	Brachypodium phoenicoides (L.) Roem. et Schultes	Poaceae	Aerial part	Skin and subcutaneous tissue disorders	Cicatrizing	Bath	Human use
2539	Calendula arvensis L.	Asteraceae	Inflorescence	Immune system disorders and neoplasia	For cancer prevention	Embrocation	Human use
2539	Calendula arvensis L.	Asteraceae	Inflorescence	Skin and subcutaneous tissue disorders	Cicatrizing	Embrocation	Human use
2539	Cannabis sativa L.	Cannabaceae	Inflorescence	Musculoskeletal system disorders and traumas	Sciatica analgesic	Liniment	Human use
2539	Cannabis sativa L.	Cannabaceae	Inflorescence	Nervous system and mental disorders	Cerebral strengthening	Alcoholic tincture	Human use
2539	Cannabis sativa L.	Cannabaceae	Inflorescence	Nervous system and mental disorders	Cerebral strengthening	Macerated in oil	Human use
2539	Equisetum ramosissimum Desf.	Equisetaceae	Aerial part	Genitourinary system disorders	Prostate antiinflammatory	Tisane	Human use
2539	Hypericum perforatum L.	Hypericaceae	Flower	Musculoskeletal system disorders and traumas	Anti-inflammatory / Analgesic / Antiecchymotic	Liniment	Human use
2539	Hypericum perforatum L.	Hypericaceae	Flower	Nervous system and mental disorders	Cerebral strengthening	Alcoholic tincture	Human use
2539	Hypericum perforatum L.	Hypericaceae	Flower	Nervous system and mental disorders	Cerebral strengthening	Macerated in oil	Human use
2539	Jasonia saxatilis (Lam.) Guss.	Asteraceae	Flowering aerial part	Circulatory system and blood disorders	Antihypertensive	Tisane	Human use
2539	Olea europaea L. europaea var. europaea	Oleaceae	Leaf	Circulatory system and blood disorders	Antihypertensive	Tisane	Human use
2539	Plantago lanceolata L.	Plantaginaceae	Aerial part	Musculoskeletal system disorders and traumas	Anti-inflammatory / Analgesic / Antiecchymotic	Poultice	Human and veterinary use
2539	Rosmarinus officinalis L.	Lamiaceae	Aerial part	Pain and inflammations	Analgesic	Lotion	Human use
2539	Ruta chalepensis L. angustifolia (Pers.) Cout.	Rutaceae	Aerial part	Pregnancy, birth and puerperal disorders	Abortive	Tisane	Veterinary use
2539	Santolina chamaecyparissus L. squarrosa (DC.) Nyman	Asteraceae	Flowering aerial part	Digestive system and nutritional disorders	Digestive	Tisane	Human use
2539	Santolina chamaecyparissus L. squarrosa (DC.) Nyman	Asteraceae	Flowering aerial part	Musculoskeletal system disorders and traumas	Anti-inflammatory / Analgesic / Antiecchymotic	Not reported	Veterinary use
2539	Thymus vulgaris L.	Lamiaceae	Flowering aerial part	Pain and inflammations	Analgesic	Lotion	Human use
2543	Aloe vera (L.) Burm.f.	Asphodelaceae	Leaf juice	Skin and subcutaneous tissue disorders	For skin disorders	Direct use	Human use
2543	Arnica montana L.	Asteraceae	Inflorescence	Musculoskeletal system disorders and traumas	Anti-inflammatory / Analgesic / Antiecchymotic	Not reported	Human use
2543	Artemisia herba-alba Asso	Asteraceae	Aerial part	Skin and subcutaneous tissue disorders	For skin disorders	Not reported	Human use
2543	Brachypodium phoenicoides (L.) Roem. et Schultes	Poaceae	Aerial part	Digestive system and nutritional disorders	Stomachic	Tisane	Human use
2543	Convolvulus arvensis L.	Convolvulaceae	Leaf	Circulatory system and blood disorders	External hemostatic	Poultice	Human use
2543	Coronilla minima L. lotoides (Koch) Nyman	Fabaceae	Flowering aerial part	Musculoskeletal system disorders and traumas	Anti-inflammatory / Analgesic / Antiecchymotic	Bath	Human use
2543	Dictamnus hispanicus Webb ex Willk.	Rutaceae	Aerial part	Unknown	Unknown	Direct use	Veterinary use
2543	Echium vulgare L.	Boraginaceae	Leaf	Skin and subcutaneous tissue disorders	External antiseptic	Direct use	Human use
2543	Equisetum ramosissimum Desf.	Equisetaceae	Not reported	Unknown	Unknown	Not reported	Human use
2543	Euphorbia sp.	Euphorbiaceae	Latex	Poisoning	For scorpion stings	Direct use	Human use
2543	Euphorbia sp.	Euphorbiaceae	Latex	Skin and subcutaneous tissue disorders	For warts	Direct use	Human use
2543	Foeniculum vulgare Mill. piperitum (Ucria) Cout.	Apiaceae	Aerial part	Digestive system and nutritional disorders	Carminative	Tisane	Human use
2543	Juniperus oxycedrus L. oxycedrus	Cupressaceae	Bark	Respiratory system disorders	For aphonia	Tisane	Human use
2543	Juniperus oxycedrus L. oxycedrus	Cupressaceae	Bark	Respiratory system disorders	For hoarse voice	Tisane	Human use
2543	Lepidium draba L.	Brassicaceae	Aerial part	Genitourinary system disorders	Renal lithotriptic	Tisane	Human use
2543	Lepidium latifolium L. latifolium	Brassicaceae	Aerial part	Genitourinary system disorders	Renal lithotriptic	Tisane	Human use
2543	Lepidium latifolium L. latifolium	Brassicaceae	Aerial part	Genitourinary system disorders	Renal protective	Tisane	Human use
2543	Lippia triphylla (L'Hér.) O.Kuntze	Verbenaceae	Leaf	Nervous system and mental disorders	Tranquilizer	Tisane	Human use
2543	Lithospermum fruticosum L.	Boraginaceae	Aerial part	Skin and subcutaneous tissue disorders	Vulnerary	Bath	Veterinary use
2543	Malva sylvestris L.	Malvaceae	Aerial part	Digestive system and nutritional disorders	Purgative	Tisane	Human and veterinary use
2543	Matricaria recutita L.	Asteraceae	Inflorescence	Sensory system disorders	Ocular antiseptic	Bath	Human use
2543	Olea europaea L. europaea var. europaea	Oleaceae	Leaf	Circulatory system and blood disorders	Antihypertensive	Tisane	Human use
2543	Papaver somniferum L.	Papaveraceae	Not reported	Digestive system and nutritional disorders	Antiodontalgic	Not reported	Human use
2543	Phillyrea angustifolia L.	Oleaceae	Not reported	Circulatory system and blood disorders	Antihypertensive	Tisane	Human use
2543	Pistacia lentiscus L.	Anacardiaceae	Aerial part	Digestive system and nutritional disorders	Antiodontalgic	Bath	Human use
2543	Rhamnus alaternus L.	Rhamnaceae	Aerial part	Circulatory system and blood disorders	Hemathocathartic	Tisane	Human use
2543	Ruta chalepensis L. angustifolia (Pers.) Cout.	Rutaceae	Aerial part	Digestive system and nutritional disorders	Anti-nauseating	Direct use	Human use
2543	Ruta chalepensis L. angustifolia (Pers.) Cout.	Rutaceae	Aerial part	Pregnancy, birth and puerperal disorders	Abortive	Tisane	Human use
2543	Ruta chalepensis L. angustifolia (Pers.) Cout.	Rutaceae	Aerial part	Unknown	Unknown	Not reported	Human use
2543	Salvia officinalis L. lavandulifolia (Vahl) Gams	Lamiaceae	Leaf	Circulatory system and blood disorders	Antihypertensive	Tisane	Human use
2543	Sambucus nigra L.	Adoxaceae	Inflorescence	Respiratory system disorders	Antitussive	Tisane	Human use
2543	Thymelaea tinctoria (Pourr.) Endl. tinctoria	Thymelaeaceae	Leaf	Digestive system and nutritional disorders	Antiodontalgic	Direct use	Human use
2543	Xanthium spinosum L.	Asteraceae	Not reported	Genitourinary system disorders	Diuretic	Tisane	Human use
2543	Zea mays L.	Poaceae	Styles and stigmas	Genitourinary system disorders	Renal lithotriptic	Tisane	Human use
2544	Aloe vera (L.) Burm.f.	Asphodelaceae	Leaf juice	Skin and subcutaneous tissue disorders	For skin disorders	Direct use	Human use
2544	Arnica montana L.	Asteraceae	Inflorescence	Musculoskeletal system disorders and traumas	Anti-inflammatory / Analgesic / Antiecchymotic	Not reported	Human use
2544	Artemisia herba-alba Asso	Asteraceae	Aerial part	Skin and subcutaneous tissue disorders	For skin disorders	Not reported	Human use
2544	Brachypodium phoenicoides (L.) Roem. et Schultes	Poaceae	Aerial part	Digestive system and nutritional disorders	Stomachic	Tisane	Human use
2544	Convolvulus arvensis L.	Convolvulaceae	Leaf	Circulatory system and blood disorders	External hemostatic	Poultice	Human use
2544	Coronilla minima L. lotoides (Koch) Nyman	Fabaceae	Flowering aerial part	Musculoskeletal system disorders and traumas	Anti-inflammatory / Analgesic / Antiecchymotic	Bath	Human use
2544	Dictamnus hispanicus Webb ex Willk.	Rutaceae	Aerial part	Unknown	Unknown	Direct use	Veterinary use
2544	Echium vulgare L.	Boraginaceae	Leaf	Skin and subcutaneous tissue disorders	External antiseptic	Direct use	Human use
2544	Equisetum ramosissimum Desf.	Equisetaceae	Not reported	Unknown	Unknown	Not reported	Human use
2544	Euphorbia sp.	Euphorbiaceae	Latex	Poisoning	For scorpion stings	Direct use	Human use
2544	Euphorbia sp.	Euphorbiaceae	Latex	Skin and subcutaneous tissue disorders	For warts	Direct use	Human use
2544	Foeniculum vulgare Mill. piperitum (Ucria) Cout.	Apiaceae	Aerial part	Digestive system and nutritional disorders	Carminative	Tisane	Human use
2544	Juniperus oxycedrus L. oxycedrus	Cupressaceae	Bark	Respiratory system disorders	For aphonia	Tisane	Human use
2544	Juniperus oxycedrus L. oxycedrus	Cupressaceae	Bark	Respiratory system disorders	For hoarse voice	Tisane	Human use
2544	Lepidium draba L.	Brassicaceae	Aerial part	Genitourinary system disorders	Renal lithotriptic	Tisane	Human use
2544	Lepidium latifolium L. latifolium	Brassicaceae	Aerial part	Genitourinary system disorders	Renal lithotriptic	Tisane	Human use
2544	Lepidium latifolium L. latifolium	Brassicaceae	Aerial part	Genitourinary system disorders	Renal protective	Tisane	Human use
2544	Lippia triphylla (L'Hér.) O.Kuntze	Verbenaceae	Leaf	Nervous system and mental disorders	Tranquilizer	Tisane	Human use
2544	Lithospermum fruticosum L.	Boraginaceae	Aerial part	Skin and subcutaneous tissue disorders	Vulnerary	Bath	Veterinary use
2544	Malva sylvestris L.	Malvaceae	Aerial part	Digestive system and nutritional disorders	Purgative	Tisane	Human and veterinary use
2544	Matricaria recutita L.	Asteraceae	Inflorescence	Sensory system disorders	Ocular antiseptic	Bath	Human use
2544	Olea europaea L. europaea var. europaea	Oleaceae	Leaf	Circulatory system and blood disorders	Antihypertensive	Tisane	Human use
2544	Papaver somniferum L.	Papaveraceae	Not reported	Digestive system and nutritional disorders	Antiodontalgic	Not reported	Human use
2544	Phillyrea angustifolia L.	Oleaceae	Not reported	Circulatory system and blood disorders	Antihypertensive	Tisane	Human use
2544	Pistacia lentiscus L.	Anacardiaceae	Aerial part	Digestive system and nutritional disorders	Antiodontalgic	Bath	Human use
2544	Rhamnus alaternus L.	Rhamnaceae	Aerial part	Circulatory system and blood disorders	Hemathocathartic	Tisane	Human use
2544	Ruta chalepensis L. angustifolia (Pers.) Cout.	Rutaceae	Aerial part	Digestive system and nutritional disorders	Anti-nauseating	Direct use	Human use
2544	Ruta chalepensis L. angustifolia (Pers.) Cout.	Rutaceae	Aerial part	Pregnancy, birth and puerperal disorders	Abortive	Tisane	Human use
2544	Ruta chalepensis L. angustifolia (Pers.) Cout.	Rutaceae	Aerial part	Unknown	Unknown	Not reported	Human use
2544	Salvia officinalis L. lavandulifolia (Vahl) Gams	Lamiaceae	Leaf	Circulatory system and blood disorders	Antihypertensive	Tisane	Human use
2544	Sambucus nigra L.	Adoxaceae	Inflorescence	Respiratory system disorders	Antitussive	Tisane	Human use
2544	Thymelaea tinctoria (Pourr.) Endl. tinctoria	Thymelaeaceae	Leaf	Digestive system and nutritional disorders	Antiodontalgic	Direct use	Human use
2544	Xanthium spinosum L.	Asteraceae	Not reported	Genitourinary system disorders	Diuretic	Tisane	Human use
2544	Zea mays L.	Poaceae	Styles and stigmas	Genitourinary system disorders	Renal lithotriptic	Tisane	Human use
2601	Allium sativum L.	Amaryllidaceae	Bulb	Infections and infestations	Antihelminthic	Direct use	Human use
2601	Aphyllanthes monspeliensis L.	Asparagaceae	Aerial part	Genitourinary system disorders	Prostate antiinflammatory	Tisane	Human use
2601	Apium nodiflorum (L.) Lag.	Apiaceae	Not reported	Genitourinary system disorders	Diuretic	Not reported	Human use
2601	Arbutus unedo L.	Ericaceae	Bark	Circulatory system and blood disorders	Antihypertensive	Tisane	Human use
2601	Artemisia absinthium L.	Asteraceae	Not reported	Infections and infestations	Antihelminthic	Not reported	Human use
2601	Artemisia absinthium L.	Asteraceae	Not reported	Nervous system and mental disorders	Tranquilizer	Not reported	Human use
2601	Asparagus acutifolius L.	Asparagaceae	Young shoot	Digestive system and nutritional disorders	Antiodontalgic	Collutorium	Human use
2601	Asparagus acutifolius L.	Asparagaceae	Young shoot	Genitourinary system disorders	Diuretic	Direct use	Human use
2601	Asparagus acutifolius L.	Asparagaceae	Young shoot	Musculoskeletal system disorders and traumas	Antirheumatic	Not reported	Human use
2601	Borago officinalis L.	Boraginaceae	Leaf	Endocrine system and metabolic disorders	Diaphoretic	Not reported	Human use
2601	Borago officinalis L.	Boraginaceae	Leaf	Genitourinary system disorders	Diuretic	Not reported	Human use
2601	Brassica oleracea L. oleracea var. capitata L.	Brassicaceae	Leaf	Musculoskeletal system disorders and traumas	For sprains	Medicine bandage	Human use
2601	Celtis australis L.	Cannabaceae	Leaf	Digestive system and nutritional disorders	Antidiarrhoeal	Tisane	Human use
2601	Centaurea aspera L.	Asteraceae	Not reported	Endocrine system and metabolic disorders	Hypoglycaemic	Tisane	Human use
2601	Convolvulus arvensis L.	Convolvulaceae	Aerial part	Digestive system and nutritional disorders	Laxative	Tisane	Human use
2601	Convolvulus arvensis L.	Convolvulaceae	Aerial part	Digestive system and nutritional disorders	Purgative	Tisane	Human use
2601	Coronilla minima L. lotoides (Koch) Nyman	Fabaceae	Flowering aerial part	Musculoskeletal system disorders and traumas	For sprains	Bath	Human use
2601	Cupressus sempervirens L.	Cupressaceae	Fructification	Digestive system and nutritional disorders	Antiodontalgic	Collutorium	Human use
2601	Cynodon dactylon (L.) Pers	Poaceae	Aerial part	Circulatory system and blood disorders	Antihypertensive	Tisane	Human use
2601	Cynodon dactylon (L.) Pers	Poaceae	Aerial part	Genitourinary system disorders	Diuretic	Tisane	Human use
2601	Dictamnus hispanicus Webb ex Willk.	Rutaceae	Aerial part	Circulatory system and blood disorders	Antihypertensive	Tisane	Human use
2601	Equisetum ramosissimum Desf.	Equisetaceae	Aerial part	Genitourinary system disorders	Diuretic	Tisane	Human use
2601	Eryngium campestre L.	Apiaceae	Aerial part	Poisoning	Antiophidian	Direct use	Human use
2601	Eryngium campestre L.	Apiaceae	Not reported	Circulatory system and blood disorders	Hemathocathartic	Not reported	Human use
2601	Eryngium campestre L.	Apiaceae	Not reported	Genitourinary system disorders	Diuretic	Not reported	Human use
2601	Eryngium campestre L.	Apiaceae	Not reported	Genitourinary system disorders	Renal lithotriptic	Not reported	Human use
2601	Eryngium campestre L.	Apiaceae	Not reported	Musculoskeletal system disorders and traumas	Antirheumatic	Not reported	Human use
2601	Eryngium campestre L.	Apiaceae	Not reported	Poisoning	For stings	Direct use	Human use
2601	Eryngium campestre L.	Apiaceae	Not reported	Respiratory system disorders	Expectorant	Not reported	Human use
2601	Euphorbia sp.	Euphorbiaceae	Latex	Skin and subcutaneous tissue disorders	For warts	Direct use	Human use
2601	Ficus carica L.	Moraceae	Latex	Skin and subcutaneous tissue disorders	For warts	Direct use	Human use
2601	Foeniculum vulgare Mill. piperitum (Ucria) Cout.	Apiaceae	Aerial part	Digestive system and nutritional disorders	Carminative	Tisane	Human use
2601	Fumaria officinalis L.	Papaveraceae	Aerial part	Digestive system and nutritional disorders	Hepatoprotective	Tisane	Human use
2601	Fumaria officinalis L.	Papaveraceae	Aerial part	Skin and subcutaneous tissue disorders	For skin disorders	Bath	Human use
2601	Globularia alypum L.	Plantaginaceae	Aerial part	Digestive system and nutritional disorders	Antacid	Tisane	Human use
2601	Globularia alypum L.	Plantaginaceae	Aerial part	Digestive system and nutritional disorders	Purgative	Tisane	Human use
2601	Globularia alypum L.	Plantaginaceae	Aerial part	Endocrine system and metabolic disorders	Hypoglycaemic	Tisane	Human use
2601	Globularia alypum L.	Plantaginaceae	Aerial part	Musculoskeletal system disorders and traumas	Antirheumatic	Tisane	Human use
2601	Helianthemum syriacum (Jacq.) Dum.-Cours.	Cistaceae	Aerial part	Skin and subcutaneous tissue disorders	Vulnerary	Poultice	Human use
2601	Inula helenioides DC. in Lam. et DC.	Asteraceae	Flowering aerial part	Musculoskeletal system disorders and traumas	Anti-inflammatory / Analgesic / Antiecchymotic	Liniment	Human use
2601	Inula helenioides DC. in Lam. et DC.	Asteraceae	Flowering aerial part	Musculoskeletal system disorders and traumas	Anti-inflammatory / Analgesic / Antiecchymotic	Lotion	Human use
2601	Inula helenioides DC. in Lam. et DC.	Asteraceae	Flowering aerial part	Respiratory system disorders	Pharyngeal anti-inflammatory	Drops	Human use
2601	Inula helenioides DC. in Lam. et DC.	Asteraceae	Flowering aerial part	Skin and subcutaneous tissue disorders	External antiseptic	Embrocation	Human use
2601	Inula helenioides DC. in Lam. et DC.	Asteraceae	Flowering aerial part	Skin and subcutaneous tissue disorders	External antiseptic	Lotion	Human use
2601	Jasonia saxatilis (Lam.) Guss.	Asteraceae	Flowering aerial part	Respiratory system disorders	Anticatarrhal	Tisane	Human use
2601	Juniperus oxycedrus L. oxycedrus	Cupressaceae	Fructification	Unknown	Unknown	Not reported	Human use
2601	Lavandula latifolia Medic.	Lamiaceae	Not reported	Circulatory system and blood disorders	Antihypertensive	Tisane	Human use
2601	Lavandula latifolia Medic.	Lamiaceae	Not reported	Genitourinary system disorders	Diuretic	Not reported	Human use
2601	Lavandula latifolia Medic.	Lamiaceae	Not reported	Respiratory system disorders	Antitussive	Tisane	Human use
2601	Lavandula latifolia Medic.	Lamiaceae	Not reported	Skin and subcutaneous tissue disorders	Cicatrizing	Bath	Human use
2601	Lavandula latifolia Medic.	Lamiaceae	Not reported	Skin and subcutaneous tissue disorders	External antiseptic	Bath	Human use
2601	Leuzea conifera (L.) DC. in Lam. et DC.	Asteraceae	Not reported	Infections and infestations	Antihelminthic	Not reported	Human use
2601	Lithospermum fruticosum L.	Boraginaceae	Aerial part	Circulatory system and blood disorders	Antihypertensive	Tisane	Human use
2601	Lithospermum fruticosum L.	Boraginaceae	Aerial part	Respiratory system disorders	Anticatarrhal	Tisane	Human use
2601	Malva sylvestris L.	Malvaceae	Flowering aerial part	Respiratory system disorders	Antitussive	Tisane	Human use
2601	Matricaria recutita L.	Asteraceae	Inflorescence	Digestive system and nutritional disorders	Digestive	Tisane	Human use
2601	Matricaria recutita L.	Asteraceae	Inflorescence	Sensory system disorders	Ocular antiseptic	Bath	Human use
2601	Medicago sativa L. sativa	Fabaceae	Aerial part	Musculoskeletal system disorders and traumas	For sprains	Poultice	Human use
2601	Melissa officinalis L.	Lamiaceae	Aerial part	Digestive system and nutritional disorders	Intestinal anti-inflammatory	Tisane	Human use
2601	Mentha sp.	Lamiaceae	Aerial part	Digestive system and nutritional disorders	Stomachic	Tisane	Human use
2601	Ocimum basilicum L.	Lamiaceae	Aerial part	Circulatory system and blood disorders	Antihaemorrhoidal	Bath	Human use
2601	Ocimum basilicum L.	Lamiaceae	Aerial part	Digestive system and nutritional disorders	Digestive	Tisane	Human use
2601	Ocimum basilicum L.	Lamiaceae	Aerial part	Respiratory system disorders	Anticatarrhal	Tisane	Human use
2601	Olea europaea L. europaea var. europaea	Oleaceae	Fruit juice	Infections and infestations	Antihelminthic	Direct use	Human use
2601	Olea europaea L. europaea var. europaea	Oleaceae	Leaf	Circulatory system and blood disorders	Antihypertensive	Tisane	Human use
2601	Opuntia maxima Mill.	Cactaceae	Cladode	Infections and infestations	Antifungal	Direct use	Human use
2601	Origanum majorana L.	Lamiaceae	Aerial part	Digestive system and nutritional disorders	Stomachic	Tisane	Human use
2601	Papaver somniferum L.	Papaveraceae	Leaf	Digestive system and nutritional disorders	Antiodontalgic	Bath	Human use
2601	Parietaria officinalis L.	Urticaceae	Aerial part	Circulatory system and blood disorders	Antihaemorrhoidal	Bath	Human use
2601	Parietaria officinalis L.	Urticaceae	Not reported	Genitourinary system disorders	Renal lithotriptic	Not reported	Human use
2601	Pistacia lentiscus L.	Anacardiaceae	Not reported	Sensory system disorders	For earache	Not reported	Human use
2601	Plantago lanceolata L.	Plantaginaceae	Leaf	Respiratory system disorders	Anticatarrhal	Tisane	Human use
2601	Platanus ×hispanica Mill. ex Münchh.	Platanaceae	Bark	Digestive system and nutritional disorders	Antiodontalgic	Collutorium	Human use
2601	Prunus dulcis (Mill.) Weeb.	Rosaceae	Epicarp	Respiratory system disorders	Anticatarrhal	Medicinal wine	Human use
2601	Punica granatum L.	Lythraceae	Root	Infections and infestations	Antihelminthic	Tisane	Human use
2601	Rhamnus alaternus L.	Rhamnaceae	Not reported	Circulatory system and blood disorders	Antihypertensive	Tisane	Human use
2601	Rhamnus alaternus L.	Rhamnaceae	Not reported	Musculoskeletal system disorders and traumas	Anti-inflammatory / Analgesic / Antiecchymotic	Bath	Human use
2601	Rhamnus lycioides L.	Rhamnaceae	Leaf	Sensory system disorders	For conjunctivitis	Eyedrops	Human use
2601	Rosa sp.	Rosaceae	Not reported	Digestive system and nutritional disorders	Antidiarrhoeal	Not reported	Human use
2601	Rosmarinus officinalis L.	Lamiaceae	Aerial part	Circulatory system and blood disorders	Antihypertensive	Tisane	Human use
2601	Rubia peregrina L. peregrina	Rubiaceae	Aerial part	Respiratory system disorders	Anticatarrhal	Direct use	Veterinary use
2601	Rubia peregrina L. peregrina	Rubiaceae	Stem	Digestive system and nutritional disorders	Antiodontalgic	Direct use	Human use
2601	Ruta chalepensis L. angustifolia (Pers.) Cout.	Rutaceae	Aerial part	Pain and inflammations	Analgesic	Not reported	Human use
2601	Ruta chalepensis L. angustifolia (Pers.) Cout.	Rutaceae	Aerial part	Pregnancy, birth and puerperal disorders	Abortive	Tisane	Human use
2601	Ruta chalepensis L. angustifolia (Pers.) Cout.	Rutaceae	Aerial part	Pregnancy, birth and puerperal disorders	Abortive	Tisane	Veterinary use
2601	Ruta chalepensis L. angustifolia (Pers.) Cout.	Rutaceae	Aerial part	Pregnancy, birth and puerperal disorders	Postlabour coadjuvant	Not reported	Human use
2601	Ruta chalepensis L. angustifolia (Pers.) Cout.	Rutaceae	Aerial part	Respiratory system disorders	Anticatarrhal	Not reported	Human use
2601	Ruta chalepensis L. angustifolia (Pers.) Cout.	Rutaceae	Aerial part	Unknown	Unknown	Bath	Human use
2601	Ruta chalepensis L. angustifolia (Pers.) Cout.	Rutaceae	Aerial part	Unknown	Unknown	Tisane	Human use
2601	Salvia officinalis L. lavandulifolia (Vahl) Gams	Lamiaceae	Leaf	Circulatory system and blood disorders	Antihypertensive	Tisane	Human use
2601	Salvia officinalis L. lavandulifolia (Vahl) Gams	Lamiaceae	Leaf	Circulatory system and blood disorders	Hemathocathartic	Tisane	Human use
2601	Sambucus nigra L.	Adoxaceae	Inflorescence	Respiratory system disorders	Anticatarrhal	Tisane	Human use
2601	Satureja fruticosa (L.) Briq. fruticosa	Lamiaceae	Flowering aerial part	Digestive system and nutritional disorders	Intestinal anti-inflammatory	Tisane	Human use
2601	Satureja montana L.	Lamiaceae	Aerial part	Digestive system and nutritional disorders	Intestinal anti-inflammatory	Tisane	Human use
2601	Sedum sp.	Crassulaceae	Aerial part	Skin and subcutaneous tissue disorders	Antieczematous	Poultice	Human use
2601	Sedum sp.	Crassulaceae	Aerial part	Skin and subcutaneous tissue disorders	For skin disorders	Poultice	Human use
2601	Thymus vulgaris L.	Lamiaceae	Flowering aerial part	Digestive system and nutritional disorders	Intestinal anti-inflammatory	Tisane	Human use
2601	Thymus vulgaris L.	Lamiaceae	Flowering aerial part	Infections and infestations	Internal antiseptic	Tisane	Human use
2601	Thymus vulgaris L.	Lamiaceae	Flowering aerial part	Skin and subcutaneous tissue disorders	External antiseptic	Bath	Human use
2601	Thymus vulgaris L.	Lamiaceae	Flowering aerial part	Skin and subcutaneous tissue disorders	Resolutive	Bath	Human use
2601	Urtica urens L.	Urticaceae	Aerial part	Digestive system and nutritional disorders	Hepatoprotective	Tisane	Human use
2601	Urtica urens L.	Urticaceae	Aerial part	Genitourinary system disorders	Prostate antiinflammatory	Tisane	Human use
2601	Urtica urens L.	Urticaceae	Aerial part	Genitourinary system disorders	Renal protective	Tisane	Human use
2601	Viburnum tinus L.	Adoxaceae	Leaf	Infections and infestations	Antipyretic	Tisane	Human use
2601	Viscum album L. austriacum (Wiesb.) Vollmann	Santalaceae	Aerial part	Musculoskeletal system disorders and traumas	Anti-inflammatory / Analgesic / Antiecchymotic	Poultice	Human use
2601	Viscum album L. austriacum (Wiesb.) Vollmann	Santalaceae	Stem	Skin and subcutaneous tissue disorders	Vulnerary	Colloidal solution	Human use
2602	Allium sativum L.	Amaryllidaceae	Bulb	Infections and infestations	Antihelminthic	Direct use	Human use
2602	Aphyllanthes monspeliensis L.	Asparagaceae	Aerial part	Genitourinary system disorders	Prostate antiinflammatory	Tisane	Human use
2602	Apium nodiflorum (L.) Lag.	Apiaceae	Not reported	Genitourinary system disorders	Diuretic	Not reported	Human use
2602	Arbutus unedo L.	Ericaceae	Bark	Circulatory system and blood disorders	Antihypertensive	Tisane	Human use
2602	Artemisia absinthium L.	Asteraceae	Not reported	Infections and infestations	Antihelminthic	Not reported	Human use
2602	Artemisia absinthium L.	Asteraceae	Not reported	Nervous system and mental disorders	Tranquilizer	Not reported	Human use
2602	Asparagus acutifolius L.	Asparagaceae	Young shoot	Digestive system and nutritional disorders	Antiodontalgic	Collutorium	Human use
2602	Asparagus acutifolius L.	Asparagaceae	Young shoot	Genitourinary system disorders	Diuretic	Direct use	Human use
2602	Asparagus acutifolius L.	Asparagaceae	Young shoot	Musculoskeletal system disorders and traumas	Antirheumatic	Not reported	Human use
2602	Borago officinalis L.	Boraginaceae	Leaf	Endocrine system and metabolic disorders	Diaphoretic	Not reported	Human use
2602	Borago officinalis L.	Boraginaceae	Leaf	Genitourinary system disorders	Diuretic	Not reported	Human use
2602	Brassica oleracea L. oleracea var. capitata L.	Brassicaceae	Leaf	Musculoskeletal system disorders and traumas	For sprains	Medicine bandage	Human use
2602	Celtis australis L.	Cannabaceae	Leaf	Digestive system and nutritional disorders	Antidiarrhoeal	Tisane	Human use
2602	Centaurea aspera L.	Asteraceae	Not reported	Endocrine system and metabolic disorders	Hypoglycaemic	Tisane	Human use
2602	Convolvulus arvensis L.	Convolvulaceae	Aerial part	Digestive system and nutritional disorders	Laxative	Tisane	Human use
2602	Convolvulus arvensis L.	Convolvulaceae	Aerial part	Digestive system and nutritional disorders	Purgative	Tisane	Human use
2602	Coronilla minima L. lotoides (Koch) Nyman	Fabaceae	Flowering aerial part	Musculoskeletal system disorders and traumas	For sprains	Bath	Human use
2602	Cupressus sempervirens L.	Cupressaceae	Fructification	Digestive system and nutritional disorders	Antiodontalgic	Collutorium	Human use
2602	Cynodon dactylon (L.) Pers	Poaceae	Aerial part	Circulatory system and blood disorders	Antihypertensive	Tisane	Human use
2602	Cynodon dactylon (L.) Pers	Poaceae	Aerial part	Genitourinary system disorders	Diuretic	Tisane	Human use
2602	Dictamnus hispanicus Webb ex Willk.	Rutaceae	Aerial part	Circulatory system and blood disorders	Antihypertensive	Tisane	Human use
2602	Equisetum ramosissimum Desf.	Equisetaceae	Aerial part	Genitourinary system disorders	Diuretic	Tisane	Human use
2602	Eryngium campestre L.	Apiaceae	Aerial part	Poisoning	Antiophidian	Direct use	Human use
2602	Eryngium campestre L.	Apiaceae	Not reported	Circulatory system and blood disorders	Hemathocathartic	Not reported	Human use
2602	Eryngium campestre L.	Apiaceae	Not reported	Genitourinary system disorders	Diuretic	Not reported	Human use
2602	Eryngium campestre L.	Apiaceae	Not reported	Genitourinary system disorders	Renal lithotriptic	Not reported	Human use
2602	Eryngium campestre L.	Apiaceae	Not reported	Musculoskeletal system disorders and traumas	Antirheumatic	Not reported	Human use
2602	Eryngium campestre L.	Apiaceae	Not reported	Poisoning	For stings	Direct use	Human use
2602	Eryngium campestre L.	Apiaceae	Not reported	Respiratory system disorders	Expectorant	Not reported	Human use
2602	Euphorbia sp.	Euphorbiaceae	Latex	Skin and subcutaneous tissue disorders	For warts	Direct use	Human use
2602	Ficus carica L.	Moraceae	Latex	Skin and subcutaneous tissue disorders	For warts	Direct use	Human use
2602	Foeniculum vulgare Mill. piperitum (Ucria) Cout.	Apiaceae	Aerial part	Digestive system and nutritional disorders	Carminative	Tisane	Human use
2602	Fumaria officinalis L.	Papaveraceae	Aerial part	Digestive system and nutritional disorders	Hepatoprotective	Tisane	Human use
2602	Fumaria officinalis L.	Papaveraceae	Aerial part	Skin and subcutaneous tissue disorders	For skin disorders	Bath	Human use
2602	Globularia alypum L.	Plantaginaceae	Aerial part	Digestive system and nutritional disorders	Antacid	Tisane	Human use
2602	Globularia alypum L.	Plantaginaceae	Aerial part	Digestive system and nutritional disorders	Purgative	Tisane	Human use
2602	Globularia alypum L.	Plantaginaceae	Aerial part	Endocrine system and metabolic disorders	Hypoglycaemic	Tisane	Human use
2602	Globularia alypum L.	Plantaginaceae	Aerial part	Musculoskeletal system disorders and traumas	Antirheumatic	Tisane	Human use
2602	Helianthemum syriacum (Jacq.) Dum.-Cours.	Cistaceae	Aerial part	Skin and subcutaneous tissue disorders	Vulnerary	Poultice	Human use
2602	Inula helenioides DC. in Lam. et DC.	Asteraceae	Flowering aerial part	Musculoskeletal system disorders and traumas	Anti-inflammatory / Analgesic / Antiecchymotic	Liniment	Human use
2602	Inula helenioides DC. in Lam. et DC.	Asteraceae	Flowering aerial part	Musculoskeletal system disorders and traumas	Anti-inflammatory / Analgesic / Antiecchymotic	Lotion	Human use
2602	Inula helenioides DC. in Lam. et DC.	Asteraceae	Flowering aerial part	Respiratory system disorders	Pharyngeal anti-inflammatory	Drops	Human use
2602	Inula helenioides DC. in Lam. et DC.	Asteraceae	Flowering aerial part	Skin and subcutaneous tissue disorders	External antiseptic	Embrocation	Human use
2602	Inula helenioides DC. in Lam. et DC.	Asteraceae	Flowering aerial part	Skin and subcutaneous tissue disorders	External antiseptic	Lotion	Human use
2602	Jasonia saxatilis (Lam.) Guss.	Asteraceae	Flowering aerial part	Respiratory system disorders	Anticatarrhal	Tisane	Human use
2602	Juniperus oxycedrus L. oxycedrus	Cupressaceae	Fructification	Unknown	Unknown	Not reported	Human use
2602	Lavandula latifolia Medic.	Lamiaceae	Not reported	Circulatory system and blood disorders	Antihypertensive	Tisane	Human use
2602	Lavandula latifolia Medic.	Lamiaceae	Not reported	Genitourinary system disorders	Diuretic	Not reported	Human use
2602	Lavandula latifolia Medic.	Lamiaceae	Not reported	Respiratory system disorders	Antitussive	Tisane	Human use
2602	Lavandula latifolia Medic.	Lamiaceae	Not reported	Skin and subcutaneous tissue disorders	Cicatrizing	Bath	Human use
2602	Lavandula latifolia Medic.	Lamiaceae	Not reported	Skin and subcutaneous tissue disorders	External antiseptic	Bath	Human use
2602	Leuzea conifera (L.) DC. in Lam. et DC.	Asteraceae	Not reported	Infections and infestations	Antihelminthic	Not reported	Human use
2602	Lithospermum fruticosum L.	Boraginaceae	Aerial part	Circulatory system and blood disorders	Antihypertensive	Tisane	Human use
2602	Lithospermum fruticosum L.	Boraginaceae	Aerial part	Respiratory system disorders	Anticatarrhal	Tisane	Human use
2602	Malva sylvestris L.	Malvaceae	Flowering aerial part	Respiratory system disorders	Antitussive	Tisane	Human use
2602	Matricaria recutita L.	Asteraceae	Inflorescence	Digestive system and nutritional disorders	Digestive	Tisane	Human use
2602	Matricaria recutita L.	Asteraceae	Inflorescence	Sensory system disorders	Ocular antiseptic	Bath	Human use
2602	Medicago sativa L. sativa	Fabaceae	Aerial part	Musculoskeletal system disorders and traumas	For sprains	Poultice	Human use
2602	Melissa officinalis L.	Lamiaceae	Aerial part	Digestive system and nutritional disorders	Intestinal anti-inflammatory	Tisane	Human use
2602	Mentha sp.	Lamiaceae	Aerial part	Digestive system and nutritional disorders	Stomachic	Tisane	Human use
2602	Ocimum basilicum L.	Lamiaceae	Aerial part	Circulatory system and blood disorders	Antihaemorrhoidal	Bath	Human use
2602	Ocimum basilicum L.	Lamiaceae	Aerial part	Digestive system and nutritional disorders	Digestive	Tisane	Human use
2602	Ocimum basilicum L.	Lamiaceae	Aerial part	Respiratory system disorders	Anticatarrhal	Tisane	Human use
2602	Olea europaea L. europaea var. europaea	Oleaceae	Fruit juice	Infections and infestations	Antihelminthic	Direct use	Human use
2602	Olea europaea L. europaea var. europaea	Oleaceae	Leaf	Circulatory system and blood disorders	Antihypertensive	Tisane	Human use
2602	Opuntia maxima Mill.	Cactaceae	Cladode	Infections and infestations	Antifungal	Direct use	Human use
2602	Origanum majorana L.	Lamiaceae	Aerial part	Digestive system and nutritional disorders	Stomachic	Tisane	Human use
2602	Papaver somniferum L.	Papaveraceae	Leaf	Digestive system and nutritional disorders	Antiodontalgic	Bath	Human use
2602	Parietaria officinalis L.	Urticaceae	Aerial part	Circulatory system and blood disorders	Antihaemorrhoidal	Bath	Human use
2602	Parietaria officinalis L.	Urticaceae	Not reported	Genitourinary system disorders	Renal lithotriptic	Not reported	Human use
2602	Pistacia lentiscus L.	Anacardiaceae	Not reported	Sensory system disorders	For earache	Not reported	Human use
2602	Plantago lanceolata L.	Plantaginaceae	Leaf	Respiratory system disorders	Anticatarrhal	Tisane	Human use
2602	Platanus ×hispanica Mill. ex Münchh.	Platanaceae	Bark	Digestive system and nutritional disorders	Antiodontalgic	Collutorium	Human use
2602	Prunus dulcis (Mill.) Weeb.	Rosaceae	Epicarp	Respiratory system disorders	Anticatarrhal	Medicinal wine	Human use
2602	Punica granatum L.	Lythraceae	Root	Infections and infestations	Antihelminthic	Tisane	Human use
2602	Rhamnus alaternus L.	Rhamnaceae	Not reported	Circulatory system and blood disorders	Antihypertensive	Tisane	Human use
2602	Rhamnus alaternus L.	Rhamnaceae	Not reported	Musculoskeletal system disorders and traumas	Anti-inflammatory / Analgesic / Antiecchymotic	Bath	Human use
2602	Rhamnus lycioides L.	Rhamnaceae	Leaf	Sensory system disorders	For conjunctivitis	Eyedrops	Human use
2602	Rosa sp.	Rosaceae	Not reported	Digestive system and nutritional disorders	Antidiarrhoeal	Not reported	Human use
2602	Rosmarinus officinalis L.	Lamiaceae	Aerial part	Circulatory system and blood disorders	Antihypertensive	Tisane	Human use
2602	Rubia peregrina L. peregrina	Rubiaceae	Aerial part	Respiratory system disorders	Anticatarrhal	Direct use	Veterinary use
2602	Rubia peregrina L. peregrina	Rubiaceae	Stem	Digestive system and nutritional disorders	Antiodontalgic	Direct use	Human use
2602	Ruta chalepensis L. angustifolia (Pers.) Cout.	Rutaceae	Aerial part	Pain and inflammations	Analgesic	Not reported	Human use
2602	Ruta chalepensis L. angustifolia (Pers.) Cout.	Rutaceae	Aerial part	Pregnancy, birth and puerperal disorders	Abortive	Tisane	Human use
2602	Ruta chalepensis L. angustifolia (Pers.) Cout.	Rutaceae	Aerial part	Pregnancy, birth and puerperal disorders	Abortive	Tisane	Veterinary use
2602	Ruta chalepensis L. angustifolia (Pers.) Cout.	Rutaceae	Aerial part	Pregnancy, birth and puerperal disorders	Postlabour coadjuvant	Not reported	Human use
2602	Ruta chalepensis L. angustifolia (Pers.) Cout.	Rutaceae	Aerial part	Respiratory system disorders	Anticatarrhal	Not reported	Human use
2602	Ruta chalepensis L. angustifolia (Pers.) Cout.	Rutaceae	Aerial part	Unknown	Unknown	Bath	Human use
2602	Ruta chalepensis L. angustifolia (Pers.) Cout.	Rutaceae	Aerial part	Unknown	Unknown	Tisane	Human use
2602	Salvia officinalis L. lavandulifolia (Vahl) Gams	Lamiaceae	Leaf	Circulatory system and blood disorders	Antihypertensive	Tisane	Human use
2602	Salvia officinalis L. lavandulifolia (Vahl) Gams	Lamiaceae	Leaf	Circulatory system and blood disorders	Hemathocathartic	Tisane	Human use
2602	Sambucus nigra L.	Adoxaceae	Inflorescence	Respiratory system disorders	Anticatarrhal	Tisane	Human use
2602	Satureja fruticosa (L.) Briq. fruticosa	Lamiaceae	Flowering aerial part	Digestive system and nutritional disorders	Intestinal anti-inflammatory	Tisane	Human use
2602	Satureja montana L.	Lamiaceae	Aerial part	Digestive system and nutritional disorders	Intestinal anti-inflammatory	Tisane	Human use
2602	Sedum sp.	Crassulaceae	Aerial part	Skin and subcutaneous tissue disorders	Antieczematous	Poultice	Human use
2602	Sedum sp.	Crassulaceae	Aerial part	Skin and subcutaneous tissue disorders	For skin disorders	Poultice	Human use
2602	Thymus vulgaris L.	Lamiaceae	Flowering aerial part	Digestive system and nutritional disorders	Intestinal anti-inflammatory	Tisane	Human use
2602	Thymus vulgaris L.	Lamiaceae	Flowering aerial part	Infections and infestations	Internal antiseptic	Tisane	Human use
2602	Thymus vulgaris L.	Lamiaceae	Flowering aerial part	Skin and subcutaneous tissue disorders	External antiseptic	Bath	Human use
2602	Thymus vulgaris L.	Lamiaceae	Flowering aerial part	Skin and subcutaneous tissue disorders	Resolutive	Bath	Human use
2602	Urtica urens L.	Urticaceae	Aerial part	Digestive system and nutritional disorders	Hepatoprotective	Tisane	Human use
2602	Urtica urens L.	Urticaceae	Aerial part	Genitourinary system disorders	Prostate antiinflammatory	Tisane	Human use
2602	Urtica urens L.	Urticaceae	Aerial part	Genitourinary system disorders	Renal protective	Tisane	Human use
2602	Viburnum tinus L.	Adoxaceae	Leaf	Infections and infestations	Antipyretic	Tisane	Human use
2602	Viscum album L. austriacum (Wiesb.) Vollmann	Santalaceae	Aerial part	Musculoskeletal system disorders and traumas	Anti-inflammatory / Analgesic / Antiecchymotic	Poultice	Human use
2602	Viscum album L. austriacum (Wiesb.) Vollmann	Santalaceae	Stem	Skin and subcutaneous tissue disorders	Vulnerary	Poultice	Human use
2712	Echinacea purpurea (L.) Moench	Asteraceae	Inflorescence	Tonic and restorative	Salutiferous	Tisane	Human use
2712	Ephedra distachya L.	Ephedraceae	Not reported	Circulatory system and blood disorders	For cardiovascular disorders	Not reported	Human use
2712	Equisetum ramosissimum Desf.	Equisetaceae	Aerial part	Circulatory system and blood disorders	Hemathocathartic	Tisane	Human use
2712	Juglans regia L.	Juglandaceae	Leaf	Skin and subcutaneous tissue disorders	Cicatrizing	Bath	Human use
2712	Lepidium latifolium L. latifolium	Brassicaceae	Aerial part	Genitourinary system disorders	Prostate antiinflammatory	Tisane	Human use
2712	Matricaria recutita L.	Asteraceae	Inflorescence	Sensory system disorders	Ocular antiseptic	Bath	Human use
2712	Peumus boldus Molina	Monimiaceae	Leaf	Circulatory system and blood disorders	Hemathocathartic	Tisane	Human use
2712	Silybum marianum (L.) Gaertn.	Asteraceae	Inflorescence	Circulatory system and blood disorders	Hemathocathartic	Tisane	Human use
2712	Thymus vulgaris L.	Lamiaceae	Flowering aerial part	Sensory system disorders	Ocular antiseptic	Bath	Human use
2712	Thymus vulgaris L.	Lamiaceae	Flowering aerial part	Tonic and restorative	Salutiferous	Tisane	Human use
2712	Urtica urens L.	Urticaceae	Aerial part	Circulatory system and blood disorders	Hemathocathartic	Tisane	Human use
2713	Ecballium elaterium (L.) A.Richard in Bory	Cucurbitaceae	Not reported	Musculoskeletal system disorders and traumas	Antipyortic	Embrocation	Human use
2713	Equisetum ramosissimum Desf.	Equisetaceae	Aerial part	Unknown	Unknown	Not reported	Human use
2713	Foeniculum vulgare Mill. piperitum (Ucria) Cout.	Apiaceae	Aerial part	Digestive system and nutritional disorders	Carminative	Tisane	Human use
2713	Foeniculum vulgare Mill. piperitum (Ucria) Cout.	Apiaceae	Aerial part	Digestive system and nutritional disorders	Intestinal anti-inflammatory	Tisane	Human use
2713	Jasonia saxatilis (Lam.) Guss.	Asteraceae	Flowering aerial part	Respiratory system disorders	Anticatarrhal	Tisane	Human use
2713	Lavandula latifolia Medic.	Lamiaceae	Not reported	Respiratory system disorders	Expectorant	Tisane	Human use
2713	Lithospermum fruticosum L.	Boraginaceae	Aerial part	Circulatory system and blood disorders	Antihypertensive	Tisane	Human use
2713	Matricaria recutita L.	Asteraceae	Inflorescence	Digestive system and nutritional disorders	Stomachic	Tisane	Human use
2713	Matricaria recutita L.	Asteraceae	Inflorescence	Respiratory system disorders	Anticatarrhal	Tisane	Human use
2713	Olea europaea L. europaea var. europaea	Oleaceae	Leaf	Circulatory system and blood disorders	Antihypertensive	Tisane	Human use
2713	Paronychia sp.	Caryophyllaceae	Flowering aerial part	Circulatory system and blood disorders	Antihypertensive	Tisane	Human use
2713	Salvia officinalis L. lavandulifolia (Vahl) Gams	Lamiaceae	Leaf	Circulatory system and blood disorders	Antihypertensive	Tisane	Human use
2713	Salvia officinalis L. lavandulifolia (Vahl) Gams	Lamiaceae	Leaf	Circulatory system and blood disorders	Hemathocathartic	Tisane	Human use
2713	Sambucus nigra L.	Adoxaceae	Flower	Unknown	Unknown	Not reported	Human use
2713	Santolina chamaecyparissus L. squarrosa (DC.) Nyman	Asteraceae	Flowering aerial part	Digestive system and nutritional disorders	Orexigenic	Tisane	Human use
2713	Santolina chamaecyparissus L. squarrosa (DC.) Nyman	Asteraceae	Flowering aerial part	Skin and subcutaneous tissue disorders	Vulnerary	Bath	Human and veterinary use
2713	Thymus vulgaris L.	Lamiaceae	Flowering aerial part	Digestive system and nutritional disorders	Intestinal anti-inflammatory	Tisane	Human use
2713	Thymus vulgaris L.	Lamiaceae	Flowering aerial part	Digestive system and nutritional disorders	Orexigenic	Tisane	Human use
2713	Thymus vulgaris L.	Lamiaceae	Flowering aerial part	Digestive system and nutritional disorders	Stomachic	Tisane	Human use
2713	Thymus vulgaris L.	Lamiaceae	Flowering aerial part	Skin and subcutaneous tissue disorders	Vulnerary	Bath	Human use
2713	Urtica urens L.	Urticaceae	Aerial part	Pain and inflammations	Analgesic	Direct use	Human use
2714	Cynodon dactylon (L.) Pers	Poaceae	Root	Digestive system and nutritional disorders	For colic	Tisane	Human use
2714	Cynodon dactylon (L.) Pers	Poaceae	Root	Digestive system and nutritional disorders	Intestinal anti-inflammatory	Tisane	Human use
2714	Jasonia saxatilis (Lam.) Guss.	Asteraceae	Aerial part	Respiratory system disorders	Anticatarrhal	Tisane	Human use
2714	Lithospermum fruticosum L.	Boraginaceae	Aerial part	Circulatory system and blood disorders	Antihypertensive	Tisane	Human use
2714	Olea europaea L. europaea var. europaea	Oleaceae	Leaf	Circulatory system and blood disorders	Antihypertensive	Tisane	Human use
2714	Santolina chamaecyparissus L. squarrosa (DC.) Nyman	Asteraceae	Flowering aerial part	Musculoskeletal system disorders and traumas	Anti-inflammatory / Analgesic / Antiecchymotic	Bath	Human use
2714	Thymus vulgaris L.	Lamiaceae	Flowering aerial part	Infections and infestations	Internal antiseptic	Tisane	Human use
2714	Thymus vulgaris L.	Lamiaceae	Flowering aerial part	Skin and subcutaneous tissue disorders	External antiseptic	Bath	Human use
2715	Ficus carica L.	Moraceae	Latex	Skin and subcutaneous tissue disorders	For warts	Direct use	Human use
2715	Foeniculum vulgare Mill. piperitum (Ucria) Cout.	Apiaceae	Aerial part	Digestive system and nutritional disorders	Carminative	Tisane	Human use
2715	Jasonia saxatilis (Lam.) Guss.	Asteraceae	Flowering aerial part	Genitourinary system disorders	Renal lithotriptic	Tisane	Human use
2715	Jasonia saxatilis (Lam.) Guss.	Asteraceae	Flowering aerial part	Genitourinary system disorders	Renal protective	Tisane	Human use
2715	Matricaria recutita L.	Asteraceae	Inflorescence	Infections and infestations	Antibacterial	Bath	Human use
2715	Matricaria recutita L.	Asteraceae	Inflorescence	Sensory system disorders	Ocular antiseptic	Bath	Human use
2715	Musa sp.	Musaceae	Epicarp	Skin and subcutaneous tissue disorders	For warts	Direct use	Human use
2715	Olea europaea L. europaea var. europaea	Oleaceae	Fruit juice	Musculoskeletal system disorders and traumas	Antipyortic	Embrocation	Human use
2715	Olea europaea L. europaea var. europaea	Oleaceae	Leaf	Circulatory system and blood disorders	Antihypertensive	Tisane	Human use
2715	Ricinus communis L.	Euphorbiaceae	Seed oil	Infections and infestations	Antihelminthic	Direct use	Human use
2715	Santolina chamaecyparissus L. squarrosa (DC.) Nyman	Asteraceae	Flowering aerial part	Digestive system and nutritional disorders	Buccal antiseptic	Not reported	Veterinary use
2715	Santolina chamaecyparissus L. squarrosa (DC.) Nyman	Asteraceae	Flowering aerial part	Musculoskeletal system disorders and traumas	For sprains	Bath	Human use
2715	Santolina chamaecyparissus L. squarrosa (DC.) Nyman	Asteraceae	Flowering aerial part	Musculoskeletal system disorders and traumas	For sprains	Lotion	Human use
2715	Santolina chamaecyparissus L. squarrosa (DC.) Nyman	Asteraceae	Flowering aerial part	Pain and inflammations	Antiinflammatory	Bath	Human use
2715	Santolina chamaecyparissus L. squarrosa (DC.) Nyman	Asteraceae	Flowering aerial part	Pain and inflammations	Antiinflammatory	Lotion	Human use
2715	Thymus vulgaris L.	Lamiaceae	Flowering aerial part	Digestive system and nutritional disorders	Antiodontalgic	Collutorium	Human use
2715	Thymus vulgaris L.	Lamiaceae	Flowering aerial part	Infections and infestations	Internal antiseptic	Tisane	Human use
2715	Thymus vulgaris L.	Lamiaceae	Flowering aerial part	Skin and subcutaneous tissue disorders	External antiseptic	Bath	Human use
2715	Triticum aestivum L.	Poaceae	Bran	Respiratory system disorders	Pharyngeal anti-inflammatory	Poultice	Human use
2716	Ficus carica L.	Moraceae	Latex	Skin and subcutaneous tissue disorders	For warts	Direct use	Human use
2716	Foeniculum vulgare Mill. piperitum (Ucria) Cout.	Apiaceae	Aerial part	Digestive system and nutritional disorders	Carminative	Tisane	Human use
2716	Jasonia saxatilis (Lam.) Guss.	Asteraceae	Flowering aerial part	Genitourinary system disorders	Renal lithotriptic	Tisane	Human use
2716	Jasonia saxatilis (Lam.) Guss.	Asteraceae	Flowering aerial part	Genitourinary system disorders	Renal protective	Tisane	Human use
2716	Matricaria recutita L.	Asteraceae	Inflorescence	Infections and infestations	Antibacterial	Bath	Human use
2716	Matricaria recutita L.	Asteraceae	Inflorescence	Sensory system disorders	Ocular antiseptic	Bath	Human use
2716	Musa sp.	Musaceae	Epicarp	Skin and subcutaneous tissue disorders	For warts	Direct use	Human use
2716	Olea europaea L. europaea var. europaea	Oleaceae	Fruit juice	Musculoskeletal system disorders and traumas	Antipyortic	Embrocation	Human use
2716	Olea europaea L. europaea var. europaea	Oleaceae	Leaf	Circulatory system and blood disorders	Antihypertensive	Tisane	Human use
2716	Ricinus communis L.	Euphorbiaceae	Seed oil	Infections and infestations	Antihelminthic	Direct use	Human use
2716	Santolina chamaecyparissus L. squarrosa (DC.) Nyman	Asteraceae	Flowering aerial part	Digestive system and nutritional disorders	Buccal antiseptic	Not reported	Veterinary use
2716	Santolina chamaecyparissus L. squarrosa (DC.) Nyman	Asteraceae	Flowering aerial part	Musculoskeletal system disorders and traumas	For sprains	Bath	Human use
2716	Santolina chamaecyparissus L. squarrosa (DC.) Nyman	Asteraceae	Flowering aerial part	Musculoskeletal system disorders and traumas	For sprains	Lotion	Human use
2716	Santolina chamaecyparissus L. squarrosa (DC.) Nyman	Asteraceae	Flowering aerial part	Pain and inflammations	Antiinflammatory	Bath	Human use
2716	Santolina chamaecyparissus L. squarrosa (DC.) Nyman	Asteraceae	Flowering aerial part	Pain and inflammations	Antiinflammatory	Lotion	Human use
2716	Thymus vulgaris L.	Lamiaceae	Flowering aerial part	Digestive system and nutritional disorders	Antiodontalgic	Collutorium	Human use
2716	Thymus vulgaris L.	Lamiaceae	Flowering aerial part	Infections and infestations	Internal antiseptic	Tisane	Human use
2716	Thymus vulgaris L.	Lamiaceae	Flowering aerial part	Skin and subcutaneous tissue disorders	External antiseptic	Bath	Human use
2716	Triticum aestivum L.	Poaceae	Bran	Respiratory system disorders	Pharyngeal anti-inflammatory	Poultice	Human use

## Sheet: Food uses
Informant ID	Taxon	Family	Used part	Food use (preparation form)	Destination
684	Arbutus unedo L.	Ericaceae	Fruit	Raw	Human use
684	Avena sativa L.	Poaceae	Aerial part	Not reported	Animal use
684	Beta vulgaris L. maritima (L.) Arcang.	Amaranthaceae	Leaf	Boiled in water	Human use
684	Celtis australis L.	Cannabaceae	Fruit	Raw	Human use
684	Citrullus lanatus (Thunb.) Matsumara et Nakai	Cucurbitaceae	Mesocarp and epicarp	Cooked with sugar	Human use
684	Corylus avellana L.	Betulaceae	Seed	Toasted	Human use
684	Cucurbita ficifolia C.D.Bouché in Verh.	Cucurbitaceae	Fruit	Cooked with sugar	Human use
684	Cydonia oblonga Mill.	Rosaceae	Fruit	Cooked with sugar	Human use
684	Diospyros kaki Linn.f.	Ebenaceae	Fruit	Raw	Human use
684	Ficus carica L.	Moraceae	Fruit	Air dried	Human use
684	Foeniculum vulgare Mill. piperitum (Ucria) Cout.	Apiaceae	Aerial part	Condiment	Human use
684	Hordeum distichon L.	Poaceae	Fruit	Air dried	Animal use
684	Juglans regia L.	Juglandaceae	Fruit	High-grade alcoholic beverage	Human use
684	Malva sylvestris L.	Malvaceae	Fruit	Raw	Human use
684	Mespilus germanica L.	Rosaceae	Fruit	Raw	Human use
684	Olea europaea L. europaea var. europaea	Oleaceae	Fruit	Macerated in water	Human use
684	Prunus dulcis (Mill.) Weeb.	Rosaceae	Seed	Raw	Human use
684	Prunus dulcis (Mill.) Weeb.	Rosaceae	Seed	Toasted	Human use
684	Prunus persica (L.) Batsch	Rosaceae	Fruit	Cooked with sugar	Human use
684	Prunus persica (L.) Batsch	Rosaceae	Fruit	Preserved in water with sugar	Human use
684	Pyrus spinosa Forsk.	Rosaceae	Fruit	Raw	Human use
684	Rubus ulmifolius Schott	Rosaceae	Fruit	Raw	Human use
684	Satureja montana L.	Lamiaceae	Aerial part	Condiment	Human use
684	Solanum lycopersicum L.	Solanaceae	Fruit	Preserved	Human use
684	Vicia sativa L.	Fabaceae	Aerial part	Air dried	Animal use
684	Vitis vinifera L.	Vitaceae	Fruit	Air dried	Human use
685	Allium sativum L.	Amaryllidaceae	Bulb	Condiment	Human use
685	Arbutus unedo L.	Ericaceae	Fruit	Raw	Human use
685	Celtis australis L.	Cannabaceae	Fruit	Raw	Human use
685	Citrullus lanatus (Thunb.) Matsumara et Nakai	Cucurbitaceae	Mesocarp and epicarp	Cooked with sugar	Human use
685	Crataegus monogyna Jacq.	Rosaceae	Fruit	Raw	Human use
685	Cydonia oblonga Mill.	Rosaceae	Fruit	Cooked with sugar	Human use
685	Diospyros kaki Linn.f.	Ebenaceae	Fruit	Raw	Human use
685	Ficus carica L.	Moraceae	Fruit	Air dried	Human use
685	Fragaria virginiana Duchesne	Rosaceae	Fruit	Raw	Human use
685	Hordeum vulgare L.	Poaceae	Aerial part	Air dried	Animal use
685	Juglans regia L.	Juglandaceae	Fruit	High-grade alcoholic beverage	Human use
685	Medicago sativa L. sativa	Fabaceae	Aerial part	Air dried	Animal use
685	Morus alba L.	Moraceae	Fruit	Raw	Human use
685	Onobrychis viciifolia Scop.	Fabaceae	Aerial part	Raw	Animal use
685	Petroselinum crispum (Mill.) Hill	Apiaceae	Aerial part	Condiment	Human use
685	Prunus avium (L.) L.	Rosaceae	Fruit	Raw	Human use
685	Pyrus communis L.	Rosaceae	Fruit	Cooked with sugar	Human use
685	Rubus ulmifolius Schott	Rosaceae	Fruit	Raw	Human use
685	Solanum lycopersicum L.	Solanaceae	Fruit	Preserved	Human use
685	Vicia faba L.	Fabaceae	Aerial part	Raw	Animal use
685	Vitis vinifera L.	Vitaceae	Fruit	Air dried	Human use
685	Ziziphus jujuba Mill.	Rhamnaceae	Fruit	Raw	Human use
686	Citrullus lanatus (Thunb.) Matsumara et Nakai	Cucurbitaceae	Mesocarp and epicarp	Cooked with sugar	Human use
686	Crataegus monogyna Jacq.	Rosaceae	Fruit	Raw	Human use
686	Cucumis melo L.	Cucurbitaceae	Fruit	Raw	Human use
686	Cydonia oblonga Mill.	Rosaceae	Fruit	Cooked with sugar	Human use
686	Cynara scolymus L.	Asteraceae	Inflorescence	Boiled in water	Human use
686	Diospyros kaki Linn.f.	Ebenaceae	Fruit	Raw	Human use
686	Ficus carica L.	Moraceae	Fruit	Air dried	Human use
686	Juglans regia L.	Juglandaceae	Fruit	High-grade alcoholic beverage	Human use
686	Laurus nobilis L.	Lauraceae	Leaf	Condiment	Human use
686	Olea europaea L. europaea var. europaea	Oleaceae	Fruit	Macerated in water	Human use
686	Olea europaea L. europaea var. europaea	Oleaceae	Fruit	Preserved	Human use
686	Prunus dulcis (Mill.) Weeb.	Rosaceae	Fruit	Raw	Human use
686	Prunus dulcis (Mill.) Weeb.	Rosaceae	Seed	Cooked with sugar	Human use
686	Prunus dulcis (Mill.) Weeb.	Rosaceae	Seed	Toasted	Human use
686	Prunus persica (L.) Batsch	Rosaceae	Fruit	Preserved in water with sugar	Human use
686	Pyrus communis L.	Rosaceae	Fruit	Preserved in water with sugar	Human use
686	Pyrus malus L.	Rosaceae	Fruit	Raw	Human use
686	Rubus ulmifolius Schott	Rosaceae	Fruit	Raw	Human use
686	Solanum lycopersicum L.	Solanaceae	Fruit	Preserved	Human use
686	Thymus vulgaris L.	Lamiaceae	Flowering aerial part	Condiment	Human use
687	Citrullus lanatus (Thunb.) Matsumara et Nakai	Cucurbitaceae	Mesocarp and epicarp	Cooked with sugar	Human use
687	Crataegus monogyna Jacq.	Rosaceae	Fruit	Raw	Human use
687	Cucumis melo L.	Cucurbitaceae	Fruit	Raw	Human use
687	Cydonia oblonga Mill.	Rosaceae	Fruit	Cooked with sugar	Human use
687	Cynara scolymus L.	Asteraceae	Inflorescence	Boiled in water	Human use
687	Diospyros kaki Linn.f.	Ebenaceae	Fruit	Raw	Human use
687	Ficus carica L.	Moraceae	Fruit	Air dried	Human use
687	Juglans regia L.	Juglandaceae	Fruit	High-grade alcoholic beverage	Human use
687	Laurus nobilis L.	Lauraceae	Leaf	Condiment	Human use
687	Olea europaea L. europaea var. europaea	Oleaceae	Fruit	Macerated in water	Human use
687	Olea europaea L. europaea var. europaea	Oleaceae	Fruit	Preserved	Human use
687	Prunus dulcis (Mill.) Weeb.	Rosaceae	Fruit	Raw	Human use
687	Prunus dulcis (Mill.) Weeb.	Rosaceae	Seed	Cooked with sugar	Human use
687	Prunus dulcis (Mill.) Weeb.	Rosaceae	Seed	Toasted	Human use
687	Prunus persica (L.) Batsch	Rosaceae	Fruit	Preserved in water with sugar	Human use
687	Pyrus communis L.	Rosaceae	Fruit	Preserved in water with sugar	Human use
687	Pyrus malus L.	Rosaceae	Fruit	Raw	Human use
687	Rubus ulmifolius Schott	Rosaceae	Fruit	Raw	Human use
687	Solanum lycopersicum L.	Solanaceae	Fruit	Preserved	Human use
687	Thymus vulgaris L.	Lamiaceae	Flowering aerial part	Condiment	Human use
688	Arbutus unedo L.	Ericaceae	Fruit	Raw	Human use
688	Celtis australis L.	Cannabaceae	Fruit	Raw	Human use
688	Citrullus lanatus (Thunb.) Matsumara et Nakai	Cucurbitaceae	Fruit	Raw	Human use
688	Citrullus lanatus (Thunb.) Matsumara et Nakai	Cucurbitaceae	Mesocarp and epicarp	Cooked with sugar	Human use
688	Crataegus monogyna Jacq.	Rosaceae	Fruit	Raw	Human use
688	Cucumis melo L.	Cucurbitaceae	Mesocarp and epicarp	Preserved in water with sugar	Human use
688	Daucus carota L. sativus (Hoffm.) Arcang.	Apiaceae	Root	Preserved in vinegar	Human use
688	Ficus carica L.	Moraceae	Fruit	Air dried	Human use
688	Foeniculum vulgare Mill. piperitum (Ucria) Cout.	Apiaceae	Aerial part	Boiled in water	Human use
688	Foeniculum vulgare Mill. piperitum (Ucria) Cout.	Apiaceae	Aerial part	High-grade alcoholic beverage	Human use
688	Juglans regia L.	Juglandaceae	Fruit	Wine-based beverage	Human use
688	Laurus nobilis L.	Lauraceae	Leaf	Condiment	Human use
688	Malva sylvestris L.	Malvaceae	Fruit	Raw	Human use
688	Mentha sp.	Lamiaceae	Leaf	Condiment	Human use
688	Morus alba L.	Moraceae	Fruit	Raw	Human use
688	Olea europaea L. europaea var. europaea	Oleaceae	Fruit	Preserved in vinegar	Human use
688	Prunus persica (L.) Batsch	Rosaceae	Fruit	Cooked with sugar	Human use
688	Prunus persica (L.) Batsch	Rosaceae	Fruit	Preserved in water with sugar	Human use
688	Pyrus malus L.	Rosaceae	Fruit	Raw	Human use
688	Rosmarinus officinalis L.	Lamiaceae	Aerial part	Condiment	Human use
688	Rubus ulmifolius Schott	Rosaceae	Fruit	Raw	Human use
688	Silybum marianum (L.) Gaertn.	Asteraceae	Inflorescence	Raw	Human use
688	Solanum lycopersicum L.	Solanaceae	Fruit	Preserved	Human use
688	Vicia faba L.	Fabaceae	Aerial part	Raw	Animal use
688	Ziziphus jujuba Mill.	Rhamnaceae	Fruit	Raw	Human use
689	Capsicum frutescens L.	Solanaceae	Fruit	Condiment	Human use
689	Celtis australis L.	Cannabaceae	Fruit	Raw	Human use
689	Citrullus lanatus (Thunb.) Matsumara et Nakai	Cucurbitaceae	Mesocarp and epicarp	Cooked with sugar	Human use
689	Corylus avellana L.	Betulaceae	Seed	Toasted	Human use
689	Cucurbita ficifolia C.D.Bouché in Verh.	Cucurbitaceae	Fruit	Cooked with sugar	Human use
689	Cydonia oblonga Mill.	Rosaceae	Fruit	Cooked with sugar	Human use
689	Ficus carica L.	Moraceae	Fruit	Air dried	Human use
689	Foeniculum vulgare Mill. piperitum (Ucria) Cout.	Apiaceae	Young aerial part	Boiled in water	Human use
689	Medicago sativa L. sativa	Fabaceae	Aerial part	Air dried	Animal use
689	Olea europaea L. europaea var. europaea	Oleaceae	Fruit	Macerated in water	Human use
689	Olea europaea L. europaea var. europaea	Oleaceae	Fruit	Preserved	Human use
689	Onobrychis viciifolia Scop.	Fabaceae	Aerial part	Raw	Animal use
689	Pimpinella anisum L.	Apiaceae	Fruit	Condiment	Human use
689	Prunus dulcis (Mill.) Weeb.	Rosaceae	Seed	Cooked with sugar	Human use
689	Prunus dulcis (Mill.) Weeb.	Rosaceae	Seed	Toasted	Human use
689	Prunus persica (L.) Batsch	Rosaceae	Fruit	Preserved in water with sugar	Human use
689	Punica granatum L.	Lythraceae	Fruit	Raw	Human use
689	Pyrus communis L.	Rosaceae	Fruit	Preserved in water with sugar	Human use
689	Pyrus malus L.	Rosaceae	Fruit	Preserved in water with sugar	Human use
689	Rubus ulmifolius Schott	Rosaceae	Fruit	Raw	Human use
689	Solanum lycopersicum L.	Solanaceae	Fruit	Preserved	Human use
689	Taraxacum officinale Weber in Wiggers	Asteraceae	Leaf	Raw	Human use
690	Arbutus unedo L.	Ericaceae	Fruit	Raw	Human use
690	Capsicum annuum L.	Solanaceae	Fruit	Toasted	Human use
690	Citrullus lanatus (Thunb.) Matsumara et Nakai	Cucurbitaceae	Mesocarp and epicarp	Cooked with sugar	Human use
690	Citrus sinensis (L.) Osbeck	Rutaceae	Fruit	Condiment	Human use
690	Citrus sinensis (L.) Osbeck	Rutaceae	Fruit	Condiment	Human use
690	Corylus avellana L.	Betulaceae	Seed	Toasted	Human use
690	Cucumis melo L.	Cucurbitaceae	Mesocarp and epicarp	Cooked with sugar	Human use
690	Cucurbita ficifolia C.D.Bouché in Verh.	Cucurbitaceae	Fruit	Cooked with sugar	Human use
690	Cydonia oblonga Mill.	Rosaceae	Fruit	Cooked with sugar	Human use
690	Daucus carota L. sativus (Hoffm.) Arcang.	Apiaceae	Root	Condiment	Human use
690	Ficus carica L.	Moraceae	Fruit	Cooked with sugar	Human use
690	Foeniculum vulgare Mill. piperitum (Ucria) Cout.	Apiaceae	Aerial part	Condiment	Human use
690	Laurus nobilis L.	Lauraceae	Leaf	Condiment	Human use
690	Olea europaea L. europaea var. europaea	Oleaceae	Fruit	Macerated in water	Human use
690	Olea europaea L. europaea var. europaea	Oleaceae	Fruit	Preserved in vinegar	Human use
690	Prunus armeniaca L.	Rosaceae	Fruit	Preserved	Human use
690	Prunus avium (L.) L.	Rosaceae	Fruit	Cooked with sugar	Human use
690	Prunus dulcis (Mill.) Weeb.	Rosaceae	Fruit	Preserved in vinegar	Human use
690	Prunus dulcis (Mill.) Weeb.	Rosaceae	Fruit	Raw	Human use
690	Prunus dulcis (Mill.) Weeb.	Rosaceae	Seed	Cooked with oil	Human use
690	Prunus dulcis (Mill.) Weeb.	Rosaceae	Seed	Cooked with sugar	Human use
690	Prunus persica (L.) Batsch	Rosaceae	Fruit	Preserved in water with sugar	Human use
690	Rosmarinus officinalis L.	Lamiaceae	Aerial part	Condiment	Human use
690	Rubus idaeus L.	Rosaceae	Fruit	Raw	Human use
690	Rubus ulmifolius Schott	Rosaceae	Fruit	Raw	Human use
690	Silybum marianum (L.) Gaertn.	Asteraceae	Inflorescence	Raw	Human use
690	Solanum lycopersicum L.	Solanaceae	Fruit	Cooked with sugar	Human use
690	Solanum lycopersicum L.	Solanaceae	Fruit	Preserved	Human use
690	Solanum melongena L.	Solanaceae	Fruit	Toasted	Human use
690	Thymus vulgaris L.	Lamiaceae	Flowering aerial part	Boiled in water	Human use
690	Thymus vulgaris L.	Lamiaceae	Flowering aerial part	Condiment	Human use
690	Triticum aestivum L.	Poaceae	Fruit	Not reported	Human use
690	Zea mays L.	Poaceae	Fruit	Air dried	Animal use
691	Laurus nobilis L.	Lauraceae	Leaf	Condiment	Human use
691	Prunus persica (L.) Batsch	Rosaceae	Fruit	Preserved in water with sugar	Human use
691	Pyrus communis L.	Rosaceae	Fruit	Preserved in water with sugar	Human use
691	Solanum lycopersicum L.	Solanaceae	Fruit	Preserved	Human use
692	Arbutus unedo L.	Ericaceae	Fruit	Raw	Human use
692	Asparagus acutifolius L.	Asparagaceae	Young shoot	Cooked with oil	Human use
692	Laurus nobilis L.	Lauraceae	Leaf	Condiment	Human use
692	Malva sylvestris L.	Malvaceae	Flower	Raw	Human use
692	Malva sylvestris L.	Malvaceae	Fruit	Raw	Human use
692	Mentha suaveolens Ehrh.	Lamiaceae	Leaf	Condiment	Human use
692	Origanum majorana L.	Lamiaceae	Aerial part	Condiment	Human use
692	Oxalis pes-caprae L.	Oxalidaceae	Stem	Raw	Human use
692	Papaver rhoeas L.	Papaveraceae	Young leaf	Raw	Human use
692	Petroselinum crispum (Mill.) Hill	Apiaceae	Aerial part	Condiment	Human use
692	Prunus cerasifera Ehrh.	Rosaceae	Fruit	Raw	Human use
692	Pyrus spinosa Forsk.	Rosaceae	Fruit	Raw	Human use
692	Rosmarinus officinalis L.	Lamiaceae	Aerial part	Condiment	Human use
692	Rubus ulmifolius Schott	Rosaceae	Fruit	Raw	Human use
692	Sorbus domestica L.	Rosaceae	Fruit	Raw	Human use
692	Thymus vulgaris L.	Lamiaceae	Flowering aerial part	Condiment	Human use
692	Vicia faba L.	Fabaceae	Seed	Cooked with oil	Human use
693	Beta vulgaris L. maritima (L.) Arcang.	Amaranthaceae	Leaf	Boiled in water	Human use
693	Cynara scolymus L.	Asteraceae	Inflorescence	Not reported	Human use
693	Eriobotrya japonica (Thunb.) Lindl.	Rosaceae	Fruit	Raw	Human use
693	Malva sylvestris L.	Malvaceae	Flower	Raw	Human use
693	Malva sylvestris L.	Malvaceae	Fruit	Raw	Human use
693	Mentha suaveolens Ehrh.	Lamiaceae	Leaf	Condiment	Human use
693	Mespilus germanica L.	Rosaceae	Fruit	Raw	Human use
693	Petroselinum crispum (Mill.) Hill	Apiaceae	Aerial part	Condiment	Human use
693	Prunus avium (L.) L.	Rosaceae	Fruit	Raw	Human use
693	Punica granatum L.	Lythraceae	Fruit	Raw	Human use
693	Pyrus malus L.	Rosaceae	Fruit	Raw	Human use
693	Pyrus spinosa Forsk.	Rosaceae	Fruit	Raw	Human use
693	Rubus ulmifolius Schott	Rosaceae	Fruit	Raw	Human use
693	Sorbus domestica L.	Rosaceae	Fruit	Raw	Human use
693	Vicia faba L.	Fabaceae	Seed	Cooked with oil	Human use
693	Ziziphus jujuba Mill.	Rhamnaceae	Fruit	Raw	Human use
694	Arbutus unedo L.	Ericaceae	Fruit	Raw	Human use
694	Celtis australis L.	Cannabaceae	Fruit	Raw	Human use
694	Citrus sinensis (L.) Osbeck	Rutaceae	Fruit	Condiment	Human use
694	Crataegus monogyna Jacq.	Rosaceae	Fruit	Raw	Human use
694	Daucus carota L. sativus (Hoffm.) Arcang.	Apiaceae	Root	Preserved in vinegar	Human use
694	Malva sylvestris L.	Malvaceae	Flower	Raw	Human use
694	Malva sylvestris L.	Malvaceae	Fruit	Raw	Human use
694	Mentha suaveolens Ehrh.	Lamiaceae	Leaf	Condiment	Human use
694	Mespilus germanica L.	Rosaceae	Fruit	Raw	Human use
694	Origanum majorana L.	Lamiaceae	Aerial part	Condiment	Human use
694	Oxalis pes-caprae L.	Oxalidaceae	Stem	Raw	Human use
694	Papaver rhoeas L.	Papaveraceae	Young leaf	Raw	Human use
694	Petroselinum crispum (Mill.) Hill	Apiaceae	Aerial part	Condiment	Human use
694	Prunus cerasifera Ehrh.	Rosaceae	Fruit	Raw	Human use
694	Pyrus spinosa Forsk.	Rosaceae	Fruit	Raw	Human use
694	Rubus ulmifolius Schott	Rosaceae	Fruit	Raw	Human use
694	Sorbus domestica L.	Rosaceae	Fruit	Raw	Human use
694	Thymus vulgaris L.	Lamiaceae	Flowering aerial part	Boiled in water	Human use
694	Vicia faba L.	Fabaceae	Seed	Cooked with oil	Human use
695	Crataegus azarolus L.	Rosaceae	Fruit	Raw	Human use
695	Crataegus monogyna Jacq.	Rosaceae	Fruit	Raw	Human use
695	Cynara cardunculus L.	Asteraceae	Inflorescence	Curd	Human use
695	Foeniculum vulgare Mill. piperitum (Ucria) Cout.	Apiaceae	Aerial part	Condiment	Human use
695	Foeniculum vulgare Mill. vulgare	Apiaceae	Not reported	Raw	Human use
695	Lippia triphylla (L'Hér.) O.Kuntze	Verbenaceae	Leaf	Beverage made with water	Human use
695	Olea europaea L. europaea var. europaea	Oleaceae	Fruit	Macerated in water	Human use
695	Origanum vulgare L.	Lamiaceae	Flowering aerial part	Condiment	Human use
695	Papaver rhoeas L.	Papaveraceae	Young leaf	Raw	Human use
695	Petroselinum crispum (Mill.) Hill	Apiaceae	Aerial part	Condiment	Human use
695	Pyrus communis L.	Rosaceae	Fruit	Cooked with sugar	Human use
695	Salvia officinalis L. officinalis	Lamiaceae	Leaf	Raw	Human use
695	Satureja montana L.	Lamiaceae	Aerial part	Condiment	Human use
695	Silene vulgaris (Moench) Garcke	Caryophyllaceae	Leaf	Cooked with oil	Human use
695	Solanum lycopersicum L.	Solanaceae	Fruit	Cooked with sugar	Human use
695	Solanum lycopersicum L.	Solanaceae	Fruit	Raw	Human use
695	Taraxacum dissectum (Ledeb.) Ledeb.	Asteraceae	Young leaf	Raw	Human use
695	Taraxacum officinale Weber in Wiggers	Asteraceae	Young leaf	Raw	Human use
695	Urtica urens L.	Urticaceae	Leaf	Cooked with oil	Human use
695	Ziziphus jujuba Mill.	Rhamnaceae	Fruit	Raw	Human use
696	Cynara cardunculus L.	Asteraceae	Inflorescence	Curd	Human use
697	Arbutus unedo L.	Ericaceae	Fruit	Raw	Human use
697	Celtis australis L.	Cannabaceae	Fruit	Raw	Human use
697	Glycyrrhiza glabra L.	Fabaceae	Root	Raw	Human use
697	Mespilus germanica L.	Rosaceae	Fruit	Raw	Human use
697	Rubus ulmifolius Schott	Rosaceae	Fruit	Raw	Human use
697	Ziziphus jujuba Mill.	Rhamnaceae	Fruit	Raw	Human use
698	Allium sativum L.	Amaryllidaceae	Bulb	Condiment	Human use
698	Arbutus unedo L.	Ericaceae	Fruit	Raw	Human use
698	Capsicum frutescens L.	Solanaceae	Fruit	Condiment	Human use
698	Citrus limon (L.) Burm.	Rutaceae	Fruit juice	Condiment	Human use
698	Crataegus monogyna Jacq.	Rosaceae	Fruit	Raw	Human use
698	Fragaria virginiana Duchesne	Rosaceae	Fruit	Cooked with sugar	Human use
698	Laurus nobilis L.	Lauraceae	Leaf	Condiment	Human use
698	Mentha sp.	Lamiaceae	Leaf	Condiment	Human use
698	Mentha sp.	Lamiaceae	Leaf	Condiment	Human use
698	Olea europaea L. europaea var. europaea	Oleaceae	Fruit	Macerated in water	Human use
698	Origanum vulgare L.	Lamiaceae	Flowering aerial part	Condiment	Human use
698	Phaseolus vulgaris L.	Fabaceae	Fruit	Boiled in water	Human use
698	Prunus domestica L.	Rosaceae	Fruit	Cooked with sugar	Human use
698	Prunus persica (L.) Batsch	Rosaceae	Fruit	Beverage made with water	Human use
698	Prunus persica (L.) Batsch	Rosaceae	Fruit	Preserved in water with sugar	Human use
698	Pyrus malus L.	Rosaceae	Fruit	Beverage made with water	Human use
698	Rosmarinus officinalis L.	Lamiaceae	Aerial part	Condiment	Human use
698	Rubus ulmifolius Schott	Rosaceae	Fruit	Raw	Human use
698	Satureja montana L.	Lamiaceae	Aerial part	Condiment	Human use
698	Silybum marianum (L.) Gaertn.	Asteraceae	Inflorescence	Raw	Human use
698	Solanum lycopersicum L.	Solanaceae	Fruit	Preserved	Human use
698	Thymus vulgaris L.	Lamiaceae	Flowering aerial part	Condiment	Human use
698	Thymus vulgaris L.	Lamiaceae	Flowering aerial part	Condiment	Human use
698	Urtica urens L.	Urticaceae	Leaf	Raw	Human use
698	Zea mays L.	Poaceae	Fruit	Air dried	Animal use
1621	Beta vulgaris L. vulgaris var. vulgaris	Amaranthaceae	Aerial part	Raw	Animal use
1621	Borago officinalis L.	Boraginaceae	Leaf	Boiled in water	Human use
1621	Eruca vesicaria (L.) Cav. sativa (Mill.) Thell. in Hegi	Brassicaceae	Aerial part	Raw	Animal use
1621	Eruca vesicaria (L.) Cav. sativa (Mill.) Thell. in Hegi	Brassicaceae	Young leaf	Raw	Human use
1621	Juglans regia L.	Juglandaceae	Fruit	High-grade alcoholic beverage	Human use
1621	Juniperus oxycedrus L. oxycedrus	Cupressaceae	Fructification	High-grade alcoholic beverage	Human use
1621	Lolium rigidum Gaud.	Poaceae	Aerial part	Raw	Animal use
1621	Papaver rhoeas L.	Papaveraceae	Aerial part	Raw	Animal use
1621	Papaver rhoeas L.	Papaveraceae	Young leaf	Raw	Human use
1621	Plantago albicans L.	Plantaginaceae	Aerial part	Raw	Animal use
1621	Prunus avium (L.) L.	Rosaceae	Fruit	High-grade alcoholic beverage	Human use
1621	Quercus ilex L.	Fagaceae	Fruit	Raw	Human use
1621	Silybum marianum (L.) Gaertn.	Asteraceae	Inflorescence	Raw	Human use
1621	Sonchus oleraceus L.	Asteraceae	Aerial part	Raw	Animal use
1621	Thymus vulgaris L.	Lamiaceae	Flowering aerial part	Boiled in water	Human use
1621	Thymus vulgaris L.	Lamiaceae	Flowering aerial part	Condiment	Human use
1621	Urtica urens L.	Urticaceae	Leaf	Not reported	Human use
1621	Vicia sativa L.	Fabaceae	Aerial part	Air dried	Animal use
1622	Arbutus unedo L.	Ericaceae	Fruit	Raw	Human use
1622	Asparagus acutifolius L.	Asparagaceae	Young shoot	Cooked with oil	Human use
1622	Chenopodium album L.	Amaranthaceae	Aerial part	Boiled in water	Human use
1622	Cicer arietinum L.	Fabaceae	Seed	Boiled in water	Human use
1622	Citrus sinensis (L.) Osbeck	Rutaceae	Fruit	Condiment	Human use
1622	Ficus carica L.	Moraceae	Fruit	Air dried	Human use
1622	Ficus carica L.	Moraceae	Fruit	Raw	Human use
1622	Juglans regia L.	Juglandaceae	Fruit	High-grade alcoholic beverage	Human use
1622	Laurus nobilis L.	Lauraceae	Leaf	Condiment	Human use
1622	Malva sylvestris L.	Malvaceae	Fruit	Raw	Human use
1622	Portulaca oleracea L.	Portulacaceae	Aerial part	Raw	Human use
1622	Prunus dulcis (Mill.) Weeb.	Rosaceae	Seed	Raw	Human use
1622	Prunus persica (L.) Batsch	Rosaceae	Fruit	Preserved in water with sugar	Human use
1622	Prunus spinosa L.	Rosaceae	Fruit	High-grade alcoholic beverage	Human use
1622	Rosmarinus officinalis L.	Lamiaceae	Aerial part	Condiment	Human use
1622	Rubus ulmifolius Schott	Rosaceae	Fruit	Raw	Human use
1622	Salvia officinalis L. officinalis	Lamiaceae	Leaf	Condiment	Human use
1622	Satureja montana L.	Lamiaceae	Aerial part	Condiment	Human use
1622	Solanum lycopersicum L.	Solanaceae	Fruit	Preserved	Human use
1622	Taraxacum officinale Weber in Wiggers	Asteraceae	Leaf	Raw	Human use
1622	Thymus vulgaris L.	Lamiaceae	Flowering aerial part	Condiment	Human use
1622	Urtica urens L.	Urticaceae	Leaf	Cooked with oil	Human use
1623	Capparis spinosa L.	Capparaceae	Fruit	Preserved	Human use
1623	Celtis australis L.	Cannabaceae	Fruit	Raw	Human use
1623	Crataegus monogyna Jacq.	Rosaceae	Fruit	Raw	Human use
1623	Cucurbita maxima Duch. in Lam.	Cucurbitaceae	Fruit	Not reported	Animal use
1623	Ficus carica L.	Moraceae	Fruit	Raw	Human use
1623	Juniperus oxycedrus L. oxycedrus	Cupressaceae	Fructification	Raw	Human use
1623	Prunus dulcis (Mill.) Weeb.	Rosaceae	Seed	Raw	Human use
1623	Prunus persica (L.) Batsch	Rosaceae	Fruit	Preserved in water with sugar	Human use
1623	Punica granatum L.	Lythraceae	Fruit	Raw	Human use
1623	Rubus ulmifolius Schott	Rosaceae	Fruit	Raw	Human use
1623	Solanum lycopersicum L.	Solanaceae	Fruit	Preserved	Human use
1623	Thymus vulgaris L.	Lamiaceae	Flowering aerial part	Boiled in water	Human use
1623	Thymus vulgaris L.	Lamiaceae	Flowering aerial part	Condiment	Human use
1624	Arbutus unedo L.	Ericaceae	Fruit	Raw	Human use
1624	Capsicum annuum L.	Solanaceae	Fruit	Preserved	Human use
1624	Celtis australis L.	Cannabaceae	Fruit	Raw	Human use
1624	Malva sylvestris L.	Malvaceae	Fruit	Raw	Human use
1624	Papaver rhoeas L.	Papaveraceae	Aerial part	Raw	Animal use
1624	Papaver rhoeas L.	Papaveraceae	Young leaf	Raw	Human use
1624	Prunus dulcis (Mill.) Weeb.	Rosaceae	Seed	Raw	Human use
1624	Rubus ulmifolius Schott	Rosaceae	Fruit	Raw	Human use
1624	Solanum melongena L.	Solanaceae	Fruit	Preserved	Human use
1624	Thymus vulgaris L.	Lamiaceae	Flowering aerial part	Condiment	Human use
1625	Asparagus officinalis L.	Asparagaceae	Young shoot	Boiled in water	Human use
1625	Asparagus officinalis L.	Asparagaceae	Young shoot	Cooked with oil	Human use
1625	Beta vulgaris L. maritima (L.) Arcang.	Amaranthaceae	Leaf	Boiled in water	Human use
1625	Eriobotrya japonica (Thunb.) Lindl.	Rosaceae	Fruit	Raw	Human use
1625	Laurus nobilis L.	Lauraceae	Leaf	Condiment	Human use
1625	Lippia triphylla (L'Hér.) O.Kuntze	Verbenaceae	Leaf	Beverage made with water	Human use
1625	Malva sylvestris L.	Malvaceae	Aerial part	Boiled in water	Human use
1625	Matricaria recutita L.	Asteraceae	Inflorescence	Beverage made with water	Human use
1625	Moricandia arvensis (L.) DC.	Brassicaceae	Aerial part	Raw	Animal use
1625	Olea europaea L. europaea var. europaea	Oleaceae	Leaf	Air dried	Animal use
1625	Opuntia maxima Mill.	Cactaceae	Fruit	Raw	Human use
1625	Papaver rhoeas L.	Papaveraceae	Leaf	Raw	Human use
1625	Petroselinum crispum (Mill.) Hill	Apiaceae	Aerial part	Condiment	Human use
1625	Prunus dulcis (Mill.) Weeb.	Rosaceae	Epicarp	Air dried	Animal use
1625	Prunus dulcis (Mill.) Weeb.	Rosaceae	Fruit	Raw	Human use
1625	Raphanus raphanistrum L. sativus (L.) Domin	Brassicaceae	Root	Raw	Human use
1625	Rubus ulmifolius Schott	Rosaceae	Fruit	Raw	Human use
1625	Vitis vinifera L.	Vitaceae	Fruit	Raw	Human use
2301	Allium cepa L.	Amaryllidaceae	Bulb	Boiled in water	Human use
2301	Allium sativum L.	Amaryllidaceae	Bulb	Condiment	Human use
2301	Aphyllanthes monspeliensis L.	Asparagaceae	Aerial part	Raw	Animal use
2301	Arbutus unedo L.	Ericaceae	Fruit	Raw	Human use
2301	Asparagus acutifolius L.	Asparagaceae	Young shoot	Cooked with oil	Human use
2301	Centaurea paniculata L. leucophaea (Jord.) Briq.	Asteraceae	Aerial part	Raw	Animal use
2301	Cytinus hypocistis (L.) L.	Cytinaceae	Aerial part	Raw	Human use
2301	Erodium cicutarium (L.) L'Hér. in Ait.	Geraniaceae	Aerial part	Raw	Animal use
2301	Ficus carica L.	Moraceae	Fruit	Air dried	Human use
2301	Foeniculum vulgare Mill. piperitum (Ucria) Cout.	Apiaceae	Aerial part	Condiment	Human use
2301	Foeniculum vulgare Mill. piperitum (Ucria) Cout.	Apiaceae	Aerial part	Condiment	Human use
2301	Juglans regia L.	Juglandaceae	Fruit	High-grade alcoholic beverage	Human use
2301	Juniperus oxycedrus L. oxycedrus	Cupressaceae	Fructification	Condiment	Human use
2301	Lactuca sativa L.	Asteraceae	Leaf	Raw	Animal use
2301	Lathyrus cicera L.	Fabaceae	Not reported	Raw	Animal use
2301	Laurus nobilis L.	Lauraceae	Leaf	Condiment	Human use
2301	Malva sylvestris L.	Malvaceae	Fruit	Raw	Human use
2301	Medicago sativa L. falcata (L.) Arcang.	Fabaceae	Aerial part	Raw	Animal use
2301	Mespilus germanica L.	Rosaceae	Fruit	Raw	Human use
2301	Morus alba L.	Moraceae	Fruit	Raw	Human use
2301	Olea europaea L. europaea var. europaea	Oleaceae	Fruit	Preserved in vinegar	Human use
2301	Papaver rhoeas L.	Papaveraceae	Young leaf	Raw	Human use
2301	Phaseolus vulgaris L.	Fabaceae	Fruit	Boiled in water	Human use
2301	Pistacia terebinthus L.	Anacardiaceae	Fruit	Raw	Animal use
2301	Prunus armeniaca L.	Rosaceae	Fruit	Raw	Human use
2301	Prunus dulcis (Mill.) Weeb.	Rosaceae	Fruit	Raw	Human use
2301	Rosmarinus officinalis L.	Lamiaceae	Aerial part	Condiment	Human use
2301	Rubus ulmifolius Schott	Rosaceae	Fruit	Raw	Human use
2301	Satureja montana L.	Lamiaceae	Aerial part	Condiment	Human use
2301	Scorzonera laciniata L.	Asteraceae	Young leaf	Raw	Human use
2301	Silene vulgaris (Moench) Garcke	Caryophyllaceae	Young leaf	Cooked with oil	Human use
2301	Silybum marianum (L.) Gaertn.	Asteraceae	Inflorescence	Raw	Human use
2301	Sonchus oleraceus L.	Asteraceae	Young leaf	Raw	Human use
2301	Sorbus domestica L.	Rosaceae	Fruit	Air dried	Human use
2301	Thymus vulgaris L.	Lamiaceae	Flowering aerial part	Condiment	Human use
2301	Thymus vulgaris L.	Lamiaceae	Flowering aerial part	High-grade alcoholic beverage	Human use
2301	Viscum album L. austriacum (Wiesb.) Vollmann	Santalaceae	Aerial part	Raw	Animal use
2301	Vitis vinifera L.	Vitaceae	Fruit juice	Wine-based beverage	Human use
2302	Mentha sp.	Lamiaceae	Leaf	Condiment	Human use
2302	Mentha sp.	Lamiaceae	Leaf	Condiment	Human use
2302	Mentha spicata L.	Lamiaceae	Leaf	Condiment	Human use
2302	Rosmarinus officinalis L.	Lamiaceae	Aerial part	Condiment	Human use
2305	Crocus sativus L.	Iridaceae	Flower	Raw	Human use
2305	Crocus sativus L.	Iridaceae	Flower	Toasted	Human use
2305	Crocus sativus L.	Iridaceae	Styles and stigmas	Beverage made with water	Human use
2305	Crocus sativus L.	Iridaceae	Styles and stigmas	Condiment	Human use
2305	Crocus sativus L.	Iridaceae	Styles and stigmas	High-grade alcoholic beverage	Human use
2306	Cucumis melo L.	Cucurbitaceae	Fruit	Raw	Human use
2306	Cydonia oblonga Mill.	Rosaceae	Fruit	Cooked with sugar	Human use
2306	Ficus carica L.	Moraceae	Fruit	Air dried	Human and animal use
2306	Ficus carica L.	Moraceae	Fruit	Raw	Human use
2306	Laurus nobilis L.	Lauraceae	Leaf	Condiment	Human use
2306	Olea europaea L. europaea var. europaea	Oleaceae	Fruit	Preserved	Human use
2306	Rosmarinus officinalis L.	Lamiaceae	Aerial part	Condiment	Human use
2306	Rubus ulmifolius Schott	Rosaceae	Fruit	Raw	Human use
2306	Sambucus nigra L.	Adoxaceae	Fruit	Cooked with sugar	Human use
2306	Sambucus nigra L.	Adoxaceae	Inflorescence	Beverage made with water	Human use
2306	Satureja montana L.	Lamiaceae	Aerial part	Condiment	Human use
2306	Silene vulgaris (Moench) Garcke	Caryophyllaceae	Young leaf	Cooked with oil	Human use
2306	Sorbus domestica L.	Rosaceae	Fruit	Air dried	Human use
2306	Taraxacum officinale Weber in Wiggers	Asteraceae	Leaf	Raw	Human use
2306	Vitis vinifera L.	Vitaceae	Fruit juice	Beverage made by fermentation	Human use
2307	Laurus nobilis L.	Lauraceae	Leaf	Condiment	Human use
2307	Rosmarinus officinalis L.	Lamiaceae	Aerial part	Condiment	Human use
2307	Thymus vulgaris L.	Lamiaceae	Flowering aerial part	Condiment	Human use
2307	Triticum aestivum L.	Poaceae	Fruit	Toasted	Human use
2308	Beta vulgaris L. maritima (L.) Arcang.	Amaranthaceae	Leaf	Boiled in water	Human use
2308	Brachypodium phoenicoides (L.) Roem. et Schultes	Poaceae	Aerial part	Raw	Animal use
2308	Foeniculum vulgare Mill. piperitum (Ucria) Cout.	Apiaceae	Aerial part	Boiled in water	Human use
2308	Juniperus oxycedrus L. oxycedrus	Cupressaceae	Fructification	Not reported	Human use
2308	Malva sylvestris L.	Malvaceae	Fruit	Raw	Human use
2308	Mantisalca salmantica (L.) Briq. et Cavill.	Asteraceae	Young leaf	Raw	Human use
2308	Papaver rhoeas L.	Papaveraceae	Leaf	Raw	Human use
2308	Prunus dulcis (Mill.) Weeb.	Rosaceae	Fruit	Raw	Human use
2308	Prunus dulcis (Mill.) Weeb.	Rosaceae	Seed	Raw	Human use
2308	Quercus coccifera L.	Fagaceae	Fruit	Raw	Animal use
2308	Rubus ulmifolius Schott	Rosaceae	Fruit	Raw	Human use
2308	Silybum marianum (L.) Gaertn.	Asteraceae	Inflorescence	Raw	Human use
2308	Sonchus oleraceus L.	Asteraceae	Leaf	Raw	Human use
2309	Arbutus unedo L.	Ericaceae	Fruit	Cooked with sugar	Human use
2309	Arbutus unedo L.	Ericaceae	Fruit	Raw	Human use
2309	Avena sativa L.	Poaceae	Aerial part	Air dried	Animal use
2309	Celtis australis L.	Cannabaceae	Fruit	Raw	Human use
2309	Citrus limon (L.) Burm.	Rutaceae	Fruit	Condiment	Human use
2309	Coffea arabica L.	Rubiaceae	Seed	Condiment	Human use
2309	Cucurbita ficifolia C.D.Bouché in Verh.	Cucurbitaceae	Fruit	Cooked with sugar	Human use
2309	Cucurbita pepo L. oblonga Link	Cucurbitaceae	Fruit	Cooked with sugar	Human use
2309	Cucurbita pepo L. pepo	Cucurbitaceae	Fruit	Cooked with sugar	Human use
2309	Cydonia oblonga Mill.	Rosaceae	Fruit	Cooked with sugar	Human use
2309	Eruca vesicaria (L.) Cav. sativa (Mill.) Thell. in Hegi	Brassicaceae	Young leaf	Raw	Human use
2309	Ficus carica L.	Moraceae	Fruit	Air dried	Human use
2309	Foeniculum vulgare Mill. piperitum (Ucria) Cout.	Apiaceae	Aerial part	Condiment	Human use
2309	Jasonia saxatilis (Lam.) Guss.	Asteraceae	Flowering aerial part	Beverage made with water	Human use
2309	Juglans regia L.	Juglandaceae	Fruit	High-grade alcoholic beverage	Human use
2309	Olea europaea L. europaea var. europaea	Oleaceae	Fruit	Macerated in water	Human use
2309	Olea europaea L. europaea var. europaea	Oleaceae	Fruit	Preserved	Human use
2309	Olea europaea L. europaea var. europaea	Oleaceae	Fruit	Preserved in vinegar	Human use
2309	Papaver rhoeas L.	Papaveraceae	Seed	Condiment	Human use
2309	Rosmarinus officinalis L.	Lamiaceae	Aerial part	Condiment	Human use
2309	Salvia hispanica L.	Lamiaceae	Seed	Condiment	Human use
2309	Satureja fruticosa (L.) Briq. fruticosa	Lamiaceae	Flowering aerial part	High-grade alcoholic beverage	Human use
2309	Satureja montana L.	Lamiaceae	Aerial part	Condiment	Human use
2309	Satureja montana L.	Lamiaceae	Aerial part	Condiment	Human use
2309	Sesamum indicum L.	Pedaliaceae	Seed	Condiment	Human use
2309	Sonchus oleraceus L.	Asteraceae	Young leaf	Raw	Human use
2309	Thymus vulgaris L.	Lamiaceae	Flowering aerial part	Condiment	Human use
2309	Thymus vulgaris L.	Lamiaceae	Flowering aerial part	Condiment	Human use
2309	Triticum aestivum L.	Poaceae	Fruit	Toasted	Human use
2309	Vitis vinifera L.	Vitaceae	Fruit	Not reported	Human use
2310	Allium cepa L.	Amaryllidaceae	Bulb	Raw	Human use
2310	Allium sativum L.	Amaryllidaceae	Bulb	Raw	Human use
2310	Celtis australis L.	Cannabaceae	Fruit	Raw	Human use
2310	Crataegus monogyna Jacq.	Rosaceae	Fruit	Raw	Human use
2310	Cydonia oblonga Mill.	Rosaceae	Fruit	Cooked with sugar	Human use
2310	Laurus nobilis L.	Lauraceae	Leaf	Condiment	Human use
2310	Prunus persica (L.) Batsch	Rosaceae	Fruit	Cooked with sugar	Human use
2310	Prunus persica (L.) Batsch	Rosaceae	Fruit	Preserved in water with sugar	Human use
2310	Pyrus malus L.	Rosaceae	Fruit	Cooked with sugar	Human use
2310	Rosmarinus officinalis L.	Lamiaceae	Aerial part	Condiment	Human use
2310	Satureja montana L.	Lamiaceae	Aerial part	Condiment	Human use
2310	Sorbus domestica L.	Rosaceae	Fruit	Raw	Human use
2310	Thymus vulgaris L.	Lamiaceae	Flowering aerial part	Boiled in water	Human use
2310	Thymus vulgaris L.	Lamiaceae	Flowering aerial part	Condiment	Human use
2310	Thymus vulgaris L.	Lamiaceae	Flowering aerial part	Condiment	Human use
2311	Allium cepa L.	Amaryllidaceae	Bulb	Raw	Human use
2311	Allium sativum L.	Amaryllidaceae	Bulb	Raw	Human use
2311	Celtis australis L.	Cannabaceae	Fruit	Raw	Human use
2311	Crataegus monogyna Jacq.	Rosaceae	Fruit	Raw	Human use
2311	Cydonia oblonga Mill.	Rosaceae	Fruit	Cooked with sugar	Human use
2311	Laurus nobilis L.	Lauraceae	Leaf	Condiment	Human use
2311	Prunus persica (L.) Batsch	Rosaceae	Fruit	Cooked with sugar	Human use
2311	Prunus persica (L.) Batsch	Rosaceae	Fruit	Preserved in water with sugar	Human use
2311	Pyrus malus L.	Rosaceae	Fruit	Cooked with sugar	Human use
2311	Rosmarinus officinalis L.	Lamiaceae	Aerial part	Condiment	Human use
2311	Satureja montana L.	Lamiaceae	Aerial part	Condiment	Human use
2311	Sorbus domestica L.	Rosaceae	Fruit	Raw	Human use
2311	Thymus vulgaris L.	Lamiaceae	Flowering aerial part	Boiled in water	Human use
2311	Thymus vulgaris L.	Lamiaceae	Flowering aerial part	Condiment	Human use
2311	Thymus vulgaris L.	Lamiaceae	Flowering aerial part	Condiment	Human use
2312	Avena sativa L.	Poaceae	Aerial part	Air dried	Animal use
2312	Citrus limon (L.) Burm.	Rutaceae	Fruit juice	Curd	Human use
2312	Crataegus monogyna Jacq.	Rosaceae	Fruit	Raw	Human use
2312	Jasonia saxatilis (Lam.) Guss.	Asteraceae	Flowering aerial part	Beverage made with water	Human use
2312	Malva sylvestris L.	Malvaceae	Fruit	Raw	Human use
2312	Mantisalca salmantica (L.) Briq. et Cavill.	Asteraceae	Young leaf	Raw	Human use
2312	Olea europaea L. europaea var. europaea	Oleaceae	Fruit	Preserved	Human use
2312	Papaver rhoeas L.	Papaveraceae	Leaf	Raw	Human use
2312	Prunus dulcis (Mill.) Weeb.	Rosaceae	Fruit	Beverage made with water	Human use
2312	Prunus dulcis (Mill.) Weeb.	Rosaceae	Fruit	Raw	Human use
2312	Rubus ulmifolius Schott	Rosaceae	Fruit	Raw	Human use
2312	Silene vulgaris (Moench) Garcke	Caryophyllaceae	Leaf	Cooked with oil	Human use
2312	Silybum marianum (L.) Gaertn.	Asteraceae	Inflorescence	Raw	Human use
2312	Sonchus oleraceus L.	Asteraceae	Leaf	Raw	Human use
2312	Sorbus domestica L.	Rosaceae	Fruit	Raw	Human use
2312	Taraxacum officinale Weber in Wiggers	Asteraceae	Leaf	Raw	Human use
2312	Vitis vinifera L.	Vitaceae	Fruit juice	Curd	Human use
2321	Anthemis arvensis L.	Asteraceae	Aerial part	Raw	Animal use
2321	Asparagus acutifolius L.	Asparagaceae	Young shoot	Cooked with oil	Human use
2321	Beta vulgaris L. maritima (L.) Arcang.	Amaranthaceae	Leaf	Boiled in water	Human use
2321	Celtis australis L.	Cannabaceae	Fruit	Raw	Human use
2321	Crataegus monogyna Jacq.	Rosaceae	Fruit	Raw	Human use
2321	Foeniculum vulgare Mill. piperitum (Ucria) Cout.	Apiaceae	Aerial part	Condiment	Human use
2321	Mantisalca salmantica (L.) Briq. et Cavill.	Asteraceae	Young leaf	Raw	Human use
2321	Medicago sativa L. falcata (L.) Arcang.	Fabaceae	Aerial part	Raw	Animal use
2321	Papaver rhoeas L.	Papaveraceae	Young leaf	Raw	Human use
2321	Plantago albicans L.	Plantaginaceae	Aerial part	Raw	Animal use
2321	Rosmarinus officinalis L.	Lamiaceae	Aerial part	Condiment	Human use
2321	Rubus ulmifolius Schott	Rosaceae	Fruit	Raw	Human use
2321	Satureja montana L.	Lamiaceae	Aerial part	Condiment	Human use
2321	Sonchus oleraceus L.	Asteraceae	Young leaf	Raw	Human use
2321	Taraxacum officinale Weber in Wiggers	Asteraceae	Leaf	Raw	Human use
2321	Thymus vulgaris L.	Lamiaceae	Flowering aerial part	Condiment	Human use
2322	Arbutus unedo L.	Ericaceae	Fruit	Raw	Human use
2322	Cucurbita ficifolia C.D.Bouché in Verh.	Cucurbitaceae	Fruit	Cooked with sugar	Human use
2322	Cydonia oblonga Mill.	Rosaceae	Fruit	Cooked with sugar	Human use
2322	Foeniculum vulgare Mill. piperitum (Ucria) Cout.	Apiaceae	Aerial part	Boiled in water	Human use
2322	Juniperus oxycedrus L. oxycedrus	Cupressaceae	Fructification	Condiment	Human use
2322	Papaver rhoeas L.	Papaveraceae	Leaf	Raw	Human use
2322	Prunus avium (L.) L.	Rosaceae	Fruit	Cooked with sugar	Human use
2322	Prunus dulcis (Mill.) Weeb.	Rosaceae	Fruit	Raw	Human use
2322	Rosmarinus officinalis L.	Lamiaceae	Aerial part	Condiment	Human use
2322	Rubus ulmifolius Schott	Rosaceae	Fruit	High-grade alcoholic beverage	Human use
2322	Rubus ulmifolius Schott	Rosaceae	Fruit	Raw	Human use
2322	Satureja montana L.	Lamiaceae	Aerial part	Condiment	Human use
2322	Solanum lycopersicum L.	Solanaceae	Fruit	Preserved	Human use
2322	Sonchus oleraceus L.	Asteraceae	Leaf	Raw	Human use
2322	Thymus vulgaris L.	Lamiaceae	Flowering aerial part	Condiment	Human use
2322	Valerianella sp.	Caprifoliaceae	Aerial part	Raw	Human use
2323	Celtis australis L.	Cannabaceae	Fruit	Raw	Human use
2323	Citrus sinensis (L.) Osbeck	Rutaceae	Epicarp	Condiment	Human use
2323	Cydonia oblonga Mill.	Rosaceae	Fruit	Cooked with sugar	Human use
2323	Cydonia oblonga Mill.	Rosaceae	Fruit	Cooked with sugar	Human use
2323	Laurus nobilis L.	Lauraceae	Leaf	Condiment	Human use
2323	Olea europaea L. europaea var. europaea	Oleaceae	Fruit	Macerated in water	Human use
2323	Olea europaea L. europaea var. europaea	Oleaceae	Fruit	Preserved	Human use
2323	Prunus dulcis (Mill.) Weeb.	Rosaceae	Fruit	Beverage made with water	Human use
2323	Rosmarinus officinalis L.	Lamiaceae	Aerial part	Condiment	Human use
2323	Rubus ulmifolius Schott	Rosaceae	Fruit	Raw	Human use
2323	Silene vulgaris (Moench) Garcke	Caryophyllaceae	Leaf	Cooked with oil	Human use
2323	Sonchus oleraceus L.	Asteraceae	Young leaf	Raw	Human use
2323	Thymus vulgaris L.	Lamiaceae	Flowering aerial part	Condiment	Human use
2324	Asparagus acutifolius L.	Asparagaceae	Young shoot	Cooked with oil	Human use
2324	Beta vulgaris L. maritima (L.) Arcang.	Amaranthaceae	Leaf	Boiled in water	Human use
2324	Citrus sinensis (L.) Osbeck	Rutaceae	Epicarp	Condiment	Human use
2324	Cydonia oblonga Mill.	Rosaceae	Fruit	Cooked with sugar	Human use
2324	Foeniculum vulgare Mill. piperitum (Ucria) Cout.	Apiaceae	Aerial part	Boiled in water	Human use
2324	Foeniculum vulgare Mill. piperitum (Ucria) Cout.	Apiaceae	Inflorescence	Condiment	Human use
2324	Olea europaea L. europaea var. europaea	Oleaceae	Fruit	Preserved	Human use
2324	Olea europaea L. europaea var. europaea	Oleaceae	Fruit	Preserved	Human use
2324	Olea europaea L. europaea var. europaea	Oleaceae	Leaf	Preserved	Animal use
2324	Papaver rhoeas L.	Papaveraceae	Aerial part	Raw	Animal use
2324	Papaver rhoeas L.	Papaveraceae	Young leaf	Raw	Human use
2324	Prunus dulcis (Mill.) Weeb.	Rosaceae	Seed	Cooked with oil	Human use
2324	Prunus dulcis (Mill.) Weeb.	Rosaceae	Seed	Cooked with oil	Human use
2324	Rubus ulmifolius Schott	Rosaceae	Fruit	Raw	Human use
2324	Solanum lycopersicum L.	Solanaceae	Fruit	Cooked with sugar	Human use
2324	Sonchus oleraceus L.	Asteraceae	Aerial part	Raw	Animal use
2324	Sonchus oleraceus L.	Asteraceae	Young leaf	Raw	Human use
2324	Tilia platyphyllos Scop.	Malvaceae	Bract with inflorescence	Beverage made with water	Human use
2324	Triticum aestivum L.	Poaceae	Bran	Not reported	Animal use
2325	Arbutus unedo L.	Ericaceae	Fruit	Raw	Human use
2325	Asparagus acutifolius L.	Asparagaceae	Young shoot	Cooked with oil	Human use
2325	Beta vulgaris L. maritima (L.) Arcang.	Amaranthaceae	Leaf	Boiled in water	Human use
2325	Celtis australis L.	Cannabaceae	Fruit	Raw	Human use
2325	Cydonia oblonga Mill.	Rosaceae	Fruit	Cooked with sugar	Human use
2325	Cydonia oblonga Mill.	Rosaceae	Fruit	High-grade alcoholic beverage	Human use
2325	Juglans regia L.	Juglandaceae	Fruit	High-grade alcoholic beverage	Human use
2325	Laurus nobilis L.	Lauraceae	Leaf	Condiment	Human use
2325	Morus alba L.	Moraceae	Leaf	Raw	Animal use
2325	Ocimum basilicum L.	Lamiaceae	Leaf	Condiment	Human use
2325	Papaver rhoeas L.	Papaveraceae	Young leaf	Raw	Human use
2325	Prunus avium (L.) L.	Rosaceae	Fruit	High-grade alcoholic beverage	Human use
2325	Rubus ulmifolius Schott	Rosaceae	Fruit	Raw	Human use
2325	Satureja montana L.	Lamiaceae	Aerial part	Condiment	Human use
2325	Satureja montana L.	Lamiaceae	Aerial part	Condiment	Human use
2325	Silene vulgaris (Moench) Garcke	Caryophyllaceae	Leaf	Cooked with oil	Human use
2325	Solanum lycopersicum L.	Solanaceae	Fruit	Preserved	Human use
2325	Sonchus oleraceus L.	Asteraceae	Young leaf	Raw	Human use
2325	Thymus vulgaris L.	Lamiaceae	Flowering aerial part	Boiled in water	Human use
2345	Allium sativum L.	Amaryllidaceae	Bulb	Condiment	Human use
2345	Asparagus acutifolius L.	Asparagaceae	Young shoot	Cooked with oil	Human use
2345	Celtis australis L.	Cannabaceae	Fruit	Raw	Human use
2345	Laurus nobilis L.	Lauraceae	Leaf	Condiment	Human use
2345	Olea europaea L. europaea var. europaea	Oleaceae	Fruit	Preserved	Human use
2345	Olea europaea L. europaea var. europaea	Oleaceae	Fruit	Preserved in oil	Human use
2345	Olea europaea L. europaea var. europaea	Oleaceae	Leaf	Air dried	Animal use
2345	Papaver rhoeas L.	Papaveraceae	Aerial part	Air dried	Animal use
2345	Prunus persica (L.) Batsch	Rosaceae	Fruit	Cooked with sugar	Human use
2345	Prunus persica (L.) Batsch	Rosaceae	Fruit	Preserved in water with sugar	Human use
2345	Rosmarinus officinalis L.	Lamiaceae	Aerial part	Condiment	Human use
2345	Rubus ulmifolius Schott	Rosaceae	Fruit	Cooked with sugar	Human use
2345	Rubus ulmifolius Schott	Rosaceae	Fruit	Raw	Human use
2345	Thymus vulgaris L.	Lamiaceae	Flowering aerial part	Boiled in water	Human use
2345	Thymus vulgaris L.	Lamiaceae	Flowering aerial part	Condiment	Human use
2345	Thymus vulgaris L.	Lamiaceae	Flowering aerial part	Condiment	Human use
2346	Arbutus unedo L.	Ericaceae	Fruit	Raw	Human use
2346	Asparagus acutifolius L.	Asparagaceae	Young shoot	Not reported	Human use
2346	Celtis australis L.	Cannabaceae	Fruit	Raw	Human use
2346	Cytinus hypocistis (L.) L.	Cytinaceae	Aerial part	Raw	Human use
2346	Erodium cicutarium (L.) L'Hér. in Ait.	Geraniaceae	Young leaf	Raw	Human use
2346	Foeniculum vulgare Mill. piperitum (Ucria) Cout.	Apiaceae	Aerial part	Boiled in water	Human use
2346	Foeniculum vulgare Mill. piperitum (Ucria) Cout.	Apiaceae	Aerial part	Condiment	Human use
2346	Jasonia saxatilis (Lam.) Guss.	Asteraceae	Flowering aerial part	Beverage made with water	Human use
2346	Malva sylvestris L.	Malvaceae	Fruit	Raw	Human use
2346	Olea europaea L. europaea var. europaea	Oleaceae	Leaf	Air dried	Animal use
2346	Papaver rhoeas L.	Papaveraceae	Young leaf	Raw	Human use
2346	Petroselinum crispum (Mill.) Hill	Apiaceae	Aerial part	Condiment	Human use
2346	Quercus ilex L.	Fagaceae	Fruit	Raw	Human use
2346	Rosa agrestis Savi	Rosaceae	Fruit	Raw	Human use
2346	Rosmarinus officinalis L.	Lamiaceae	Aerial part	Condiment	Human use
2346	Satureja montana L.	Lamiaceae	Aerial part	Condiment	Human use
2346	Satureja montana L.	Lamiaceae	Aerial part	Condiment	Human use
2346	Scorzonera laciniata L.	Asteraceae	Young leaf	Raw	Human use
2346	Silybum marianum (L.) Gaertn.	Asteraceae	Inflorescence	Raw	Human use
2346	Sonchus oleraceus L.	Asteraceae	Young leaf	Raw	Human use
2346	Thymus vulgaris L.	Lamiaceae	Flowering aerial part	Condiment	Human use
2347	Asparagus acutifolius L.	Asparagaceae	Young shoot	Cooked with oil	Human use
2347	Beta vulgaris L. vulgaris var. crassa (Alef.) Helm	Amaranthaceae	Root	Boiled in water	Animal use
2347	Celtis australis L.	Cannabaceae	Fruit	Raw	Human use
2347	Cucurbita ficifolia C.D.Bouché in Verh.	Cucurbitaceae	Fruit	Cooked with sugar	Human use
2347	Ficus carica L.	Moraceae	Fruit	Raw	Animal use
2347	Jasonia saxatilis (Lam.) Guss.	Asteraceae	Flowering aerial part	Boiled in water	Human use
2347	Juglans regia L.	Juglandaceae	Fruit	Wine-based beverage	Human use
2347	Lippia triphylla (L'Hér.) O.Kuntze	Verbenaceae	Leaf	High-grade alcoholic beverage	Human use
2347	Matricaria recutita L.	Asteraceae	Inflorescence	Beverage made with water	Human use
2347	Papaver rhoeas L.	Papaveraceae	Young leaf	Raw	Human use
2347	Petroselinum crispum (Mill.) Hill	Apiaceae	Aerial part	Condiment	Human use
2347	Prunus armeniaca L.	Rosaceae	Fruit	Cooked with sugar	Human use
2347	Prunus domestica L.	Rosaceae	Fruit	Cooked with sugar	Human use
2347	Prunus persica (L.) Batsch	Rosaceae	Fruit	Cooked with sugar	Human use
2347	Rubus ulmifolius Schott	Rosaceae	Fruit	Raw	Animal use
2347	Rubus ulmifolius Schott	Rosaceae	Fruit	Raw	Human use
2347	Silene vulgaris (Moench) Garcke	Caryophyllaceae	Leaf	Cooked with oil	Human use
2347	Solanum lycopersicum L.	Solanaceae	Fruit	Cooked with sugar	Human use
2347	Sonchus oleraceus L.	Asteraceae	Young leaf	Raw	Human use
2347	Taraxacum officinale Weber in Wiggers	Asteraceae	Young leaf	Raw	Human use
2347	Thymus vulgaris L.	Lamiaceae	Flowering aerial part	Boiled in water	Human use
2352	Agave tequilana F.A.C.Weber	Asparagaceae	Leaf	Not reported	Human use
2352	Crataegus monogyna Jacq.	Rosaceae	Fruit	Raw	Human use
2352	Cydonia oblonga Mill.	Rosaceae	Fruit	Cooked with sugar	Human use
2352	Cydonia oblonga Mill.	Rosaceae	Fruit	Not reported	Human use
2352	Diospyros kaki Linn.f.	Ebenaceae	Fruit juice	Not reported	Human use
2352	Helianthus tuberosus L.	Asteraceae	Root	Boiled in water	Human use
2352	Juglans regia L.	Juglandaceae	Fruit	High-grade alcoholic beverage	Human use
2352	Oenothera biennis L.	Onagraceae	Flower	Raw	Human use
2352	Oenothera biennis L.	Onagraceae	Root	Not reported	Human use
2352	Punica granatum L.	Lythraceae	Fruit juice	Beverage made with water	Human use
2356	Allium cepa L.	Amaryllidaceae	Bulb	Raw	Human use
2356	Arbutus unedo L.	Ericaceae	Fruit	Raw	Human use
2356	Asparagus acutifolius L.	Asparagaceae	Young shoot	Cooked with oil	Human use
2356	Brassica oleracea L. oleracea var. italica Plenck	Brassicaceae	Inflorescence	Preserved in vinegar	Human use
2356	Celtis australis L.	Cannabaceae	Fruit	Raw	Human use
2356	Citrullus lanatus (Thunb.) Matsumara et Nakai	Cucurbitaceae	Mesocarp and epicarp	Cooked with sugar	Human use
2356	Cydonia oblonga Mill.	Rosaceae	Fruit	Cooked with sugar	Human use
2356	Diplotaxis erucoides (L.) DC.	Brassicaceae	Aerial part	Raw	Animal use
2356	Equisetum ramosissimum Desf.	Equisetaceae	Aerial part	Raw	Animal use
2356	Ficus carica L.	Moraceae	Fruit	Air dried	Human use
2356	Ficus carica L.	Moraceae	Fruit	Raw	Human use
2356	Glycyrrhiza glabra L.	Fabaceae	Root	Raw	Human use
2356	Laurus nobilis L.	Lauraceae	Leaf	Condiment	Human use
2356	Lolium rigidum Gaud.	Poaceae	Aerial part	Raw	Animal use
2356	Mentha sp.	Lamiaceae	Aerial part	Beverage made with water	Human use
2356	Mentha sp.	Lamiaceae	Leaf	Condiment	Human use
2356	Papaver rhoeas L.	Papaveraceae	Aerial part	Raw	Animal use
2356	Papaver rhoeas L.	Papaveraceae	Leaf	Raw	Human use
2356	Prunus dulcis (Mill.) Weeb.	Rosaceae	Fruit	Preserved in vinegar	Human use
2356	Rosmarinus officinalis L.	Lamiaceae	Aerial part	Condiment	Human use
2356	Rubus ulmifolius Schott	Rosaceae	Fruit	Cooked with sugar	Human use
2356	Rubus ulmifolius Schott	Rosaceae	Fruit	Raw	Human use
2356	Satureja montana L.	Lamiaceae	Aerial part	Condiment	Human use
2356	Sonchus oleraceus L.	Asteraceae	Leaf	Raw	Human use
2356	Sonchus tenerrimus L.	Asteraceae	Leaf	Raw	Human use
2356	Sorbus domestica L.	Rosaceae	Fruit	Air dried	Human use
2356	Sorbus domestica L.	Rosaceae	Fruit	Raw	Human use
2356	Thymus vulgaris L.	Lamiaceae	Flowering aerial part	Boiled in water	Human use
2356	Thymus vulgaris L.	Lamiaceae	Flowering aerial part	Condiment	Human use
2357	Allium cepa L.	Amaryllidaceae	Bulb	Raw	Human use
2357	Arbutus unedo L.	Ericaceae	Fruit	Raw	Human use
2357	Asparagus acutifolius L.	Asparagaceae	Young shoot	Cooked with oil	Human use
2357	Brassica oleracea L. oleracea var. italica Plenck	Brassicaceae	Inflorescence	Preserved in vinegar	Human use
2357	Celtis australis L.	Cannabaceae	Fruit	Raw	Human use
2357	Citrullus lanatus (Thunb.) Matsumara et Nakai	Cucurbitaceae	Mesocarp and epicarp	Cooked with sugar	Human use
2357	Cydonia oblonga Mill.	Rosaceae	Fruit	Cooked with sugar	Human use
2357	Diplotaxis erucoides (L.) DC.	Brassicaceae	Aerial part	Raw	Animal use
2357	Equisetum ramosissimum Desf.	Equisetaceae	Aerial part	Raw	Animal use
2357	Ficus carica L.	Moraceae	Fruit	Air dried	Human use
2357	Ficus carica L.	Moraceae	Fruit	Raw	Human use
2357	Glycyrrhiza glabra L.	Fabaceae	Root	Raw	Human use
2357	Laurus nobilis L.	Lauraceae	Leaf	Condiment	Human use
2357	Lolium rigidum Gaud.	Poaceae	Aerial part	Raw	Animal use
2357	Mentha sp.	Lamiaceae	Aerial part	Beverage made with water	Human use
2357	Mentha sp.	Lamiaceae	Leaf	Condiment	Human use
2357	Papaver rhoeas L.	Papaveraceae	Aerial part	Raw	Animal use
2357	Papaver rhoeas L.	Papaveraceae	Leaf	Raw	Human use
2357	Prunus dulcis (Mill.) Weeb.	Rosaceae	Fruit	Preserved in vinegar	Human use
2357	Rosmarinus officinalis L.	Lamiaceae	Aerial part	Condiment	Human use
2357	Rubus ulmifolius Schott	Rosaceae	Fruit	Cooked with sugar	Human use
2357	Rubus ulmifolius Schott	Rosaceae	Fruit	Raw	Human use
2357	Satureja montana L.	Lamiaceae	Aerial part	Condiment	Human use
2357	Sonchus oleraceus L.	Asteraceae	Leaf	Raw	Human use
2357	Sonchus tenerrimus L.	Asteraceae	Leaf	Raw	Human use
2357	Sorbus domestica L.	Rosaceae	Fruit	Air dried	Human use
2357	Sorbus domestica L.	Rosaceae	Fruit	Raw	Human use
2357	Thymus vulgaris L.	Lamiaceae	Flowering aerial part	Boiled in water	Human use
2357	Thymus vulgaris L.	Lamiaceae	Flowering aerial part	Condiment	Human use
2358	Allium cepa L.	Amaryllidaceae	Bulb	Raw	Human use
2358	Arbutus unedo L.	Ericaceae	Fruit	Raw	Human use
2358	Asparagus acutifolius L.	Asparagaceae	Young shoot	Cooked with oil	Human use
2358	Brassica oleracea L. oleracea var. italica Plenck	Brassicaceae	Inflorescence	Preserved in vinegar	Human use
2358	Celtis australis L.	Cannabaceae	Fruit	Raw	Human use
2358	Citrullus lanatus (Thunb.) Matsumara et Nakai	Cucurbitaceae	Mesocarp and epicarp	Cooked with sugar	Human use
2358	Cydonia oblonga Mill.	Rosaceae	Fruit	Cooked with sugar	Human use
2358	Diplotaxis erucoides (L.) DC.	Brassicaceae	Aerial part	Raw	Animal use
2358	Equisetum ramosissimum Desf.	Equisetaceae	Aerial part	Raw	Animal use
2358	Ficus carica L.	Moraceae	Fruit	Air dried	Human use
2358	Ficus carica L.	Moraceae	Fruit	Raw	Human use
2358	Glycyrrhiza glabra L.	Fabaceae	Root	Raw	Human use
2358	Laurus nobilis L.	Lauraceae	Leaf	Condiment	Human use
2358	Lolium rigidum Gaud.	Poaceae	Aerial part	Raw	Animal use
2358	Mentha sp.	Lamiaceae	Aerial part	Beverage made with water	Human use
2358	Mentha sp.	Lamiaceae	Leaf	Condiment	Human use
2358	Papaver rhoeas L.	Papaveraceae	Aerial part	Raw	Animal use
2358	Papaver rhoeas L.	Papaveraceae	Leaf	Raw	Human use
2358	Prunus dulcis (Mill.) Weeb.	Rosaceae	Fruit	Preserved in vinegar	Human use
2358	Rosmarinus officinalis L.	Lamiaceae	Aerial part	Condiment	Human use
2358	Rubus ulmifolius Schott	Rosaceae	Fruit	Cooked with sugar	Human use
2358	Rubus ulmifolius Schott	Rosaceae	Fruit	Raw	Human use
2358	Satureja montana L.	Lamiaceae	Aerial part	Condiment	Human use
2358	Sonchus oleraceus L.	Asteraceae	Leaf	Raw	Human use
2358	Sonchus tenerrimus L.	Asteraceae	Leaf	Raw	Human use
2358	Sorbus domestica L.	Rosaceae	Fruit	Air dried	Human use
2358	Sorbus domestica L.	Rosaceae	Fruit	Raw	Human use
2358	Thymus vulgaris L.	Lamiaceae	Flowering aerial part	Boiled in water	Human use
2358	Thymus vulgaris L.	Lamiaceae	Flowering aerial part	Condiment	Human use
2359	Allium cepa L.	Amaryllidaceae	Bulb	Raw	Human use
2359	Arbutus unedo L.	Ericaceae	Fruit	Raw	Human use
2359	Asparagus acutifolius L.	Asparagaceae	Young shoot	Cooked with oil	Human use
2359	Brassica oleracea L. oleracea var. italica Plenck	Brassicaceae	Inflorescence	Preserved in vinegar	Human use
2359	Celtis australis L.	Cannabaceae	Fruit	Raw	Human use
2359	Citrullus lanatus (Thunb.) Matsumara et Nakai	Cucurbitaceae	Mesocarp and epicarp	Cooked with sugar	Human use
2359	Cydonia oblonga Mill.	Rosaceae	Fruit	Cooked with sugar	Human use
2359	Diplotaxis erucoides (L.) DC.	Brassicaceae	Aerial part	Raw	Animal use
2359	Equisetum ramosissimum Desf.	Equisetaceae	Aerial part	Raw	Animal use
2359	Ficus carica L.	Moraceae	Fruit	Air dried	Human use
2359	Ficus carica L.	Moraceae	Fruit	Raw	Human use
2359	Glycyrrhiza glabra L.	Fabaceae	Root	Raw	Human use
2359	Laurus nobilis L.	Lauraceae	Leaf	Condiment	Human use
2359	Lolium rigidum Gaud.	Poaceae	Aerial part	Raw	Animal use
2359	Mentha sp.	Lamiaceae	Aerial part	Beverage made with water	Human use
2359	Mentha sp.	Lamiaceae	Leaf	Condiment	Human use
2359	Papaver rhoeas L.	Papaveraceae	Aerial part	Raw	Animal use
2359	Papaver rhoeas L.	Papaveraceae	Leaf	Raw	Human use
2359	Prunus dulcis (Mill.) Weeb.	Rosaceae	Fruit	Preserved in vinegar	Human use
2359	Rosmarinus officinalis L.	Lamiaceae	Aerial part	Condiment	Human use
2359	Rubus ulmifolius Schott	Rosaceae	Fruit	Cooked with sugar	Human use
2359	Rubus ulmifolius Schott	Rosaceae	Fruit	Raw	Human use
2359	Satureja montana L.	Lamiaceae	Aerial part	Condiment	Human use
2359	Sonchus oleraceus L.	Asteraceae	Leaf	Raw	Human use
2359	Sonchus tenerrimus L.	Asteraceae	Leaf	Raw	Human use
2359	Sorbus domestica L.	Rosaceae	Fruit	Air dried	Human use
2359	Sorbus domestica L.	Rosaceae	Fruit	Raw	Human use
2359	Thymus vulgaris L.	Lamiaceae	Flowering aerial part	Boiled in water	Human use
2359	Thymus vulgaris L.	Lamiaceae	Flowering aerial part	Condiment	Human use
2360	Allium cepa L.	Amaryllidaceae	Bulb	Raw	Human use
2360	Arbutus unedo L.	Ericaceae	Fruit	Raw	Human use
2360	Asparagus acutifolius L.	Asparagaceae	Young shoot	Cooked with oil	Human use
2360	Brassica oleracea L. oleracea var. italica Plenck	Brassicaceae	Inflorescence	Preserved in vinegar	Human use
2360	Celtis australis L.	Cannabaceae	Fruit	Raw	Human use
2360	Citrullus lanatus (Thunb.) Matsumara et Nakai	Cucurbitaceae	Mesocarp and epicarp	Cooked with sugar	Human use
2360	Cydonia oblonga Mill.	Rosaceae	Fruit	Cooked with sugar	Human use
2360	Diplotaxis erucoides (L.) DC.	Brassicaceae	Aerial part	Raw	Animal use
2360	Equisetum ramosissimum Desf.	Equisetaceae	Aerial part	Raw	Animal use
2360	Ficus carica L.	Moraceae	Fruit	Air dried	Human use
2360	Ficus carica L.	Moraceae	Fruit	Raw	Human use
2360	Glycyrrhiza glabra L.	Fabaceae	Root	Raw	Human use
2360	Laurus nobilis L.	Lauraceae	Leaf	Condiment	Human use
2360	Lolium rigidum Gaud.	Poaceae	Aerial part	Raw	Animal use
2360	Mentha sp.	Lamiaceae	Aerial part	Beverage made with water	Human use
2360	Mentha sp.	Lamiaceae	Leaf	Condiment	Human use
2360	Papaver rhoeas L.	Papaveraceae	Aerial part	Raw	Animal use
2360	Papaver rhoeas L.	Papaveraceae	Leaf	Raw	Human use
2360	Prunus dulcis (Mill.) Weeb.	Rosaceae	Fruit	Preserved in vinegar	Human use
2360	Rosmarinus officinalis L.	Lamiaceae	Aerial part	Condiment	Human use
2360	Rubus ulmifolius Schott	Rosaceae	Fruit	Cooked with sugar	Human use
2360	Rubus ulmifolius Schott	Rosaceae	Fruit	Raw	Human use
2360	Satureja montana L.	Lamiaceae	Aerial part	Condiment	Human use
2360	Sonchus oleraceus L.	Asteraceae	Leaf	Raw	Human use
2360	Sonchus tenerrimus L.	Asteraceae	Leaf	Raw	Human use
2360	Sorbus domestica L.	Rosaceae	Fruit	Air dried	Human use
2360	Sorbus domestica L.	Rosaceae	Fruit	Raw	Human use
2360	Thymus vulgaris L.	Lamiaceae	Flowering aerial part	Boiled in water	Human use
2360	Thymus vulgaris L.	Lamiaceae	Flowering aerial part	Condiment	Human use
2361	Allium cepa L.	Amaryllidaceae	Bulb	Raw	Human use
2361	Arbutus unedo L.	Ericaceae	Fruit	Raw	Human use
2361	Asparagus acutifolius L.	Asparagaceae	Young shoot	Cooked with oil	Human use
2361	Brassica oleracea L. oleracea var. italica Plenck	Brassicaceae	Inflorescence	Preserved in vinegar	Human use
2361	Celtis australis L.	Cannabaceae	Fruit	Raw	Human use
2361	Citrullus lanatus (Thunb.) Matsumara et Nakai	Cucurbitaceae	Mesocarp and epicarp	Cooked with sugar	Human use
2361	Cydonia oblonga Mill.	Rosaceae	Fruit	Cooked with sugar	Human use
2361	Diplotaxis erucoides (L.) DC.	Brassicaceae	Aerial part	Raw	Animal use
2361	Equisetum ramosissimum Desf.	Equisetaceae	Aerial part	Raw	Animal use
2361	Ficus carica L.	Moraceae	Fruit	Air dried	Human use
2361	Ficus carica L.	Moraceae	Fruit	Raw	Human use
2361	Glycyrrhiza glabra L.	Fabaceae	Root	Raw	Human use
2361	Laurus nobilis L.	Lauraceae	Leaf	Condiment	Human use
2361	Lolium rigidum Gaud.	Poaceae	Aerial part	Raw	Animal use
2361	Mentha sp.	Lamiaceae	Aerial part	Beverage made with water	Human use
2361	Mentha sp.	Lamiaceae	Leaf	Condiment	Human use
2361	Papaver rhoeas L.	Papaveraceae	Aerial part	Raw	Animal use
2361	Papaver rhoeas L.	Papaveraceae	Leaf	Raw	Human use
2361	Prunus dulcis (Mill.) Weeb.	Rosaceae	Fruit	Preserved in vinegar	Human use
2361	Rosmarinus officinalis L.	Lamiaceae	Aerial part	Condiment	Human use
2361	Rubus ulmifolius Schott	Rosaceae	Fruit	Cooked with sugar	Human use
2361	Rubus ulmifolius Schott	Rosaceae	Fruit	Raw	Human use
2361	Satureja montana L.	Lamiaceae	Aerial part	Condiment	Human use
2361	Sonchus oleraceus L.	Asteraceae	Leaf	Raw	Human use
2361	Sonchus tenerrimus L.	Asteraceae	Leaf	Raw	Human use
2361	Sorbus domestica L.	Rosaceae	Fruit	Air dried	Human use
2361	Sorbus domestica L.	Rosaceae	Fruit	Raw	Human use
2361	Thymus vulgaris L.	Lamiaceae	Flowering aerial part	Boiled in water	Human use
2361	Thymus vulgaris L.	Lamiaceae	Flowering aerial part	Condiment	Human use
2372	Beta vulgaris L. maritima (L.) Arcang.	Amaranthaceae	Leaf	Boiled in water	Human use
2372	Beta vulgaris L. vulgaris var. conditiva Alef	Amaranthaceae	Leaf	Cooked with oil	Human use
2372	Beta vulgaris L. vulgaris var. crassa (Alef.) Helm	Amaranthaceae	Root	Not reported	Animal use
2372	Diplotaxis erucoides (L.) DC.	Brassicaceae	Aerial part	Raw	Animal use
2372	Erodium cicutarium (L.) L'Hér. in Ait.	Geraniaceae	Aerial part	Raw	Animal use
2372	Juglans regia L.	Juglandaceae	Fruit	Wine-based beverage	Human use
2372	Juniperus oxycedrus L. oxycedrus	Cupressaceae	Fructification	Raw	Human use
2372	Olea europaea L. europaea var. europaea	Oleaceae	Leaf	Air dried	Animal use
2372	Origanum vulgare L.	Lamiaceae	Flowering aerial part	Condiment	Human use
2372	Papaver rhoeas L.	Papaveraceae	Aerial part	Raw	Animal use
2372	Papaver rhoeas L.	Papaveraceae	Leaf	Raw	Human use
2372	Prunus dulcis (Mill.) Weeb.	Rosaceae	Epicarp	Air dried	Animal use
2372	Rubus ulmifolius Schott	Rosaceae	Fruit	Raw	Human use
2372	Silene vulgaris (Moench) Garcke	Caryophyllaceae	Leaf	Raw	Human use
2372	Silybum marianum (L.) Gaertn.	Asteraceae	Inflorescence	Raw	Human use
2372	Solanum tuberosum L.	Solanaceae	Tuber	Cooked with oil	Human use
2372	Solanum tuberosum L.	Solanaceae	Tuber	Not reported	Animal use
2372	Sonchus oleraceus L.	Asteraceae	Leaf	Raw	Human use
2372	Taraxacum officinale Weber in Wiggers	Asteraceae	Leaf	Raw	Human use
2372	Thymus vulgaris L.	Lamiaceae	Flowering aerial part	Boiled in water	Human use
2420	Arbutus unedo L.	Ericaceae	Fruit	Raw	Human use
2420	Beta vulgaris L. maritima (L.) Arcang.	Amaranthaceae	Leaf	Boiled in water	Human use
2420	Foeniculum vulgare Mill. piperitum (Ucria) Cout.	Apiaceae	Aerial part	Condiment	Human use
2420	Medicago sativa L. sativa	Fabaceae	Aerial part	Air dried	Animal use
2420	Olea europaea L. europaea var. europaea	Oleaceae	Fruit	Preserved	Human use
2420	Olea europaea L. europaea var. europaea	Oleaceae	Leaf	Air dried	Animal use
2420	Papaver rhoeas L.	Papaveraceae	Aerial part	Raw	Animal use
2420	Pimpinella anisum L.	Apiaceae	Fruit	Condiment	Human use
2420	Prunus dulcis (Mill.) Weeb.	Rosaceae	Epicarp	Air dried	Animal use
2420	Prunus spinosa L.	Rosaceae	Fruit	Cooked with sugar	Human use
2420	Prunus spinosa L.	Rosaceae	Fruit	High-grade alcoholic beverage	Human use
2420	Rosa canina L.	Rosaceae	Fruit	Cooked with sugar	Human use
2420	Rubus ulmifolius Schott	Rosaceae	Fruit	Raw	Human use
2420	Satureja montana L.	Lamiaceae	Aerial part	Condiment	Human use
2420	Sedum sp.	Crassulaceae	Not reported	Not reported	Human use
2420	Sonchus oleraceus L.	Asteraceae	Leaf	Raw	Human use
2420	Sorbus domestica L.	Rosaceae	Fruit	Air dried	Human use
2420	Taraxacum officinale Weber in Wiggers	Asteraceae	Leaf	Raw	Human use
2420	Thymus vulgaris L.	Lamiaceae	Flowering aerial part	Boiled in water	Human use
2420	Vitis vinifera L.	Vitaceae	Young aerial part	Raw	Animal use
2422	Allium cepa L.	Amaryllidaceae	Bulb	Not reported	Human use
2422	Allium porrum L.	Amaryllidaceae	Bulb	Not reported	Human use
2422	Anethum graveolens L.	Apiaceae	Aerial part	Condiment	Human use
2422	Brassica nigra (L.) Koch in Roehl	Brassicaceae	Seed	Condiment	Human use
2422	Capsicum annuum L.	Solanaceae	Fruit	Cooked with sugar	Human use
2422	Capsicum annuum L.	Solanaceae	Fruit	Not reported	Human use
2422	Citrus limon (L.) Burm.	Rutaceae	Epicarp	High-grade alcoholic beverage	Human use
2422	Crocus sativus L.	Iridaceae	Styles and stigmas	Condiment	Human use
2422	Cucurbita pepo L. oblonga Link	Cucurbitaceae	Flower	Not reported	Human use
2422	Cucurbita pepo L. oblonga Link	Cucurbitaceae	Fruit	Not reported	Human use
2422	Cydonia oblonga Mill.	Rosaceae	Fruit	Cooked with sugar	Human use
2422	Cynara scolymus L.	Asteraceae	Inflorescence	Not reported	Human use
2422	Foeniculum vulgare Mill. piperitum (Ucria) Cout.	Apiaceae	Aerial part	Condiment	Human use
2422	Ipomoea batatas Poir.	Convolvulaceae	Tuber	Cooked with oil	Human use
2422	Ipomoea batatas Poir.	Convolvulaceae	Tuber	Not reported	Human use
2422	Lactuca sativa L.	Asteraceae	Leaf	Raw	Human use
2422	Manihot esculenta Krantz	Euphorbiaceae	Tuber	Cooked with oil	Human use
2422	Mentha sp.	Lamiaceae	Leaf	Condiment	Human use
2422	Ocimum basilicum L.	Lamiaceae	Leaf	Condiment	Human use
2422	Origanum vulgare L.	Lamiaceae	Aerial part	Condiment	Human use
2422	Petroselinum crispum (Mill.) Hill	Apiaceae	Aerial part	Condiment	Human use
2422	Prunus armeniaca L.	Rosaceae	Fruit	Cooked with sugar	Human use
2422	Pyrus malus L.	Rosaceae	Fruit	Cooked with sugar	Human use
2422	Pyrus malus L.	Rosaceae	Fruit	Toasted	Human use
2422	Rosmarinus officinalis L.	Lamiaceae	Aerial part	Condiment	Human use
2422	Rosmarinus officinalis L.	Lamiaceae	Aerial part	Not reported	Human use
2422	Solanum lycopersicum L.	Solanaceae	Fruit	Cooked with sugar	Human use
2422	Solanum melongena L.	Solanaceae	Fruit	Cooked with oil	Human use
2422	Solanum melongena L.	Solanaceae	Fruit	Cooked with oil	Human use
2422	Solanum tuberosum L.	Solanaceae	Tuber	Not reported	Human use
2422	Thymus vulgaris L.	Lamiaceae	Flowering aerial part	Condiment	Human use
2422	Thymus vulgaris L.	Lamiaceae	Flowering aerial part	Not reported	Human use
2423	Arbutus unedo L.	Ericaceae	Fruit	High-grade alcoholic beverage	Human use
2423	Cynara cardunculus L.	Asteraceae	Inflorescence	Curd	Human use
2423	Juglans regia L.	Juglandaceae	Fruit	High-grade alcoholic beverage	Human use
2423	Satureja montana L.	Lamiaceae	Aerial part	Condiment	Human use
2424	Arbutus unedo L.	Ericaceae	Fruit	High-grade alcoholic beverage	Human use
2424	Cynara cardunculus L.	Asteraceae	Inflorescence	Curd	Human use
2424	Juglans regia L.	Juglandaceae	Fruit	High-grade alcoholic beverage	Human use
2424	Satureja montana L.	Lamiaceae	Aerial part	Condiment	Human use
2426	Arbutus unedo L.	Ericaceae	Fruit	Preserved in high-grade alcohol	Human use
2426	Arbutus unedo L.	Ericaceae	Fruit	Raw	Human use
2426	Asparagus acutifolius L.	Asparagaceae	Young shoot	Cooked with oil	Human use
2426	Citrullus lanatus (Thunb.) Matsumara et Nakai	Cucurbitaceae	Fruit	Cooked with sugar	Human use
2426	Cucumis melo L.	Cucurbitaceae	Mesocarp and epicarp	Cooked with sugar	Human use
2426	Cucurbita pepo L. oblonga Link	Cucurbitaceae	Fruit	Cooked with sugar	Human use
2426	Ficus carica L.	Moraceae	Fruit	Cooked with sugar	Human use
2426	Fragaria virginiana Duchesne	Rosaceae	Fruit	Cooked with sugar	Human use
2426	Papaver rhoeas L.	Papaveraceae	Leaf	Raw	Human use
2426	Prunus armeniaca L.	Rosaceae	Fruit	Cooked with sugar	Human use
2426	Prunus avium (L.) L.	Rosaceae	Fruit	Cooked with sugar	Human use
2426	Prunus domestica L.	Rosaceae	Fruit	Cooked with sugar	Human use
2426	Prunus persica (L.) Batsch	Rosaceae	Fruit	Cooked with sugar	Human use
2426	Prunus spinosa L.	Rosaceae	Fruit	High-grade alcoholic beverage	Human use
2426	Satureja montana L.	Lamiaceae	Aerial part	Condiment	Human use
2426	Solanum lycopersicum L.	Solanaceae	Fruit	Cooked with sugar	Human use
2426	Solanum melongena L.	Solanaceae	Fruit	Cooked with sugar	Human use
2426	Sonchus oleraceus L.	Asteraceae	Leaf	Raw	Human use
2427	Arbutus unedo L.	Ericaceae	Fruit	Raw	Human use
2427	Asparagus acutifolius L.	Asparagaceae	Young shoot	Cooked with oil	Human use
2427	Olea europaea L. europaea var. europaea	Oleaceae	Fruit	Macerated in water	Human use
2427	Papaver rhoeas L.	Papaveraceae	Leaf	Raw	Human use
2427	Prunus spinosa L.	Rosaceae	Fruit	High-grade alcoholic beverage	Human use
2427	Satureja fruticosa (L.) Briq. fruticosa	Lamiaceae	Flowering aerial part	High-grade alcoholic beverage	Human use
2427	Satureja montana L.	Lamiaceae	Aerial part	Condiment	Human use
2427	Sonchus oleraceus L.	Asteraceae	Leaf	Raw	Human use
2427	Thymus vulgaris L.	Lamiaceae	Flowering aerial part	Boiled in water	Human use
2428	Glycyrrhiza glabra L.	Fabaceae	Root	Raw	Human use
2428	Malva sylvestris L.	Malvaceae	Fruit	Raw	Human use
2428	Papaver rhoeas L.	Papaveraceae	Young leaf	Raw	Human use
2428	Silene vulgaris (Moench) Garcke	Caryophyllaceae	Young leaf	Raw	Human use
2428	Sonchus oleraceus L.	Asteraceae	Young leaf	Raw	Human use
2428	Sorbus domestica L.	Rosaceae	Fruit	Raw	Human use
2429	Arbutus unedo L.	Ericaceae	Fruit	Cooked with sugar	Human use
2429	Arbutus unedo L.	Ericaceae	Fruit	Raw	Human use
2429	Rosmarinus officinalis L.	Lamiaceae	Aerial part	Condiment	Human use
2429	Thymus vulgaris L.	Lamiaceae	Flowering aerial part	Condiment	Human use
2429	Thymus vulgaris L.	Lamiaceae	Flowering aerial part	Condiment	Human use
2431	Beta vulgaris L. maritima (L.) Arcang.	Amaranthaceae	Young leaf	Raw	Human use
2431	Celtis australis L.	Cannabaceae	Fruit	Raw	Human use
2431	Crataegus azarolus L.	Rosaceae	Fruit	Raw	Human use
2431	Crataegus monogyna Jacq.	Rosaceae	Fruit	Raw	Human use
2431	Cucumis melo L.	Cucurbitaceae	Fruit	Raw	Human use
2431	Cydonia oblonga Mill.	Rosaceae	Fruit	Cooked with sugar	Human use
2431	Cydonia oblonga Mill.	Rosaceae	Fruit	Cooked with sugar	Human use
2431	Foeniculum vulgare Mill. piperitum (Ucria) Cout.	Apiaceae	Aerial part	Boiled in water	Human use
2431	Laurus nobilis L.	Lauraceae	Leaf	Condiment	Human use
2431	Malva sylvestris L.	Malvaceae	Fruit	Raw	Human use
2431	Mentha sp.	Lamiaceae	Leaf	Condiment	Human use
2431	Mentha sp.	Lamiaceae	Leaf	Condiment	Human use
2431	Mespilus germanica L.	Rosaceae	Fruit	Raw	Human use
2431	Olea europaea L. europaea var. europaea	Oleaceae	Fruit	Preserved in vinegar	Human use
2431	Olea europaea L. europaea var. europaea	Oleaceae	Leaf	Air dried	Animal use
2431	Papaver rhoeas L.	Papaveraceae	Young leaf	Raw	Human use
2431	Petroselinum crispum (Mill.) Hill	Apiaceae	Aerial part	Condiment	Human use
2431	Prunus persica (L.) Batsch	Rosaceae	Fruit	Air dried	Human use
2431	Prunus persica (L.) Batsch	Rosaceae	Fruit	Preserved in water with sugar	Human use
2431	Rosmarinus officinalis L.	Lamiaceae	Aerial part	Condiment	Human use
2431	Samolus valerandi L.	Primulaceae	Aerial part	Raw	Human use
2431	Scorzonera laciniata L.	Asteraceae	Young leaf	Raw	Human use
2431	Solanum lycopersicum L.	Solanaceae	Fruit	Preserved	Human use
2431	Solanum melongena L.	Solanaceae	Fruit	Air dried	Human use
2431	Sorbus domestica L.	Rosaceae	Fruit	Air dried	Human use
2431	Thymus vulgaris L.	Lamiaceae	Flowering aerial part	Condiment	Human use
2431	Vitis vinifera L.	Vitaceae	Fruit	Air dried	Human use
2431	Zea mays L.	Poaceae	Fruit	Air dried	Animal use
2432	Arbutus unedo L.	Ericaceae	Fruit	Raw	Human use
2432	Asparagus acutifolius L.	Asparagaceae	Young shoot	Not reported	Human use
2432	Celtis australis L.	Cannabaceae	Fruit	Raw	Human use
2432	Cydonia oblonga Mill.	Rosaceae	Fruit	Cooked with sugar	Human use
2432	Malva sylvestris L.	Malvaceae	Fruit	Raw	Human use
2432	Origanum vulgare L.	Lamiaceae	Flowering aerial part	Condiment	Human use
2432	Rosmarinus officinalis L.	Lamiaceae	Aerial part	Condiment	Human use
2432	Rubus ulmifolius Schott	Rosaceae	Fruit	Raw	Human use
2432	Satureja montana L.	Lamiaceae	Aerial part	Condiment	Human use
2432	Sorbus domestica L.	Rosaceae	Fruit	Raw	Human use
2432	Taxus baccata L.	Taxaceae	Fruit	Raw	Human use
2432	Thymus vulgaris L.	Lamiaceae	Flowering aerial part	Condiment	Human use
2436	Arbutus unedo L.	Ericaceae	Fruit	Raw	Human use
2436	Asparagus acutifolius L.	Asparagaceae	Young shoot	Cooked with oil	Human use
2436	Citrullus lanatus (Thunb.) Matsumara et Nakai	Cucurbitaceae	Mesocarp and epicarp	Cooked with sugar	Human use
2436	Coffea arabica L.	Rubiaceae	Seed	High-grade alcoholic beverage	Human use
2436	Corylus avellana L.	Betulaceae	Seed	High-grade alcoholic beverage	Human use
2436	Crataegus azarolus L.	Rosaceae	Fruit	Raw	Human use
2436	Crataegus monogyna Jacq.	Rosaceae	Fruit	Raw	Human use
2436	Cucurbita ficifolia C.D.Bouché in Verh.	Cucurbitaceae	Fruit	Not reported	Human use
2436	Cydonia oblonga Mill.	Rosaceae	Fruit	Cooked with sugar	Human use
2436	Cydonia oblonga Mill.	Rosaceae	Fruit	High-grade alcoholic beverage	Human use
2436	Cynara scolymus L.	Asteraceae	Inflorescence	Curd	Human use
2436	Diospyros kaki Linn.f.	Ebenaceae	Fruit	Raw	Human use
2436	Ficus carica L.	Moraceae	Fruit	Raw	Human use
2436	Foeniculum vulgare Mill. piperitum (Ucria) Cout.	Apiaceae	Young aerial part	Boiled in water	Human use
2436	Malva sylvestris L.	Malvaceae	Fruit	Raw	Human use
2436	Mespilus germanica L.	Rosaceae	Fruit	Air dried	Human use
2436	Morus nigra L.	Moraceae	Fruit	Raw	Human use
2436	Morus nigra L.	Moraceae	Leaf	Raw	Animal use
2436	Papaver rhoeas L.	Papaveraceae	Leaf	Raw	Human use
2436	Prunus spinosa L.	Rosaceae	Fruit	High-grade alcoholic beverage	Human use
2436	Punica granatum L.	Lythraceae	Fruit	Raw	Human use
2436	Pyrus malus L.	Rosaceae	Fruit	Air dried	Human use
2436	Pyrus malus L.	Rosaceae	Fruit	Raw	Human use
2436	Pyrus spinosa Forsk.	Rosaceae	Fruit	Raw	Human use
2436	Rosmarinus officinalis L.	Lamiaceae	Aerial part	Condiment	Human use
2436	Rubus ulmifolius Schott	Rosaceae	Fruit	Raw	Human use
2436	Silene vulgaris (Moench) Garcke	Caryophyllaceae	Leaf	Raw	Human use
2436	Silybum marianum (L.) Gaertn.	Asteraceae	Inflorescence	Raw	Human use
2436	Sorbus domestica L.	Rosaceae	Fruit	Raw	Human use
2436	Ziziphus jujuba Mill.	Rhamnaceae	Fruit	Raw	Human use
2437	Arbutus unedo L.	Ericaceae	Fruit	Raw	Human use
2437	Asparagus acutifolius L.	Asparagaceae	Young shoot	Cooked with oil	Human use
2437	Beta vulgaris L. maritima (L.) Arcang.	Amaranthaceae	Leaf	Boiled in water	Human use
2437	Celtis australis L.	Cannabaceae	Fruit	Raw	Human use
2437	Cichorium intybus L.	Asteraceae	Leaf	Raw	Human use
2437	Citrullus lanatus (Thunb.) Matsumara et Nakai	Cucurbitaceae	Fruit	Cooked with sugar	Human use
2437	Citrullus lanatus (Thunb.) Matsumara et Nakai	Cucurbitaceae	Mesocarp and epicarp	Cooked with sugar	Human use
2437	Citrus limon (L.) Burm.	Rutaceae	Fruit juice	Curd	Human use
2437	Cydonia oblonga Mill.	Rosaceae	Fruit	Cooked with sugar	Human use
2437	Ficus carica L.	Moraceae	Fruit	Air dried	Human use
2437	Ficus carica L.	Moraceae	Fruit	Raw	Human use
2437	Olea europaea L. europaea var. europaea	Oleaceae	Fruit	Preserved	Human use
2437	Olea europaea L. europaea var. europaea	Oleaceae	Fruit	Preserved in vinegar	Human use
2437	Papaver rhoeas L.	Papaveraceae	Young leaf	Raw	Human use
2437	Prunus domestica L.	Rosaceae	Fruit	Cooked with sugar	Human use
2437	Prunus dulcis (Mill.) Weeb.	Rosaceae	Seed	Raw	Human use
2437	Prunus persica (L.) Batsch	Rosaceae	Fruit	Cooked with sugar	Human use
2437	Prunus persica (L.) Batsh nucipersica (L.) C.K.Schneid.	Rosaceae	Fruit	Cooked with sugar	Human use
2437	Punica granatum L.	Lythraceae	Fruit	Raw	Human use
2437	Pyrus malus L.	Rosaceae	Fruit	Cooked with sugar	Human use
2437	Rosmarinus officinalis L.	Lamiaceae	Aerial part	Condiment	Human use
2437	Rubus ulmifolius Schott	Rosaceae	Fruit	Raw	Human use
2437	Satureja montana L.	Lamiaceae	Aerial part	Condiment	Human use
2437	Solanum lycopersicum L.	Solanaceae	Fruit	Air dried	Human use
2437	Solanum lycopersicum L.	Solanaceae	Fruit	Cooked with sugar	Human use
2437	Sonchus oleraceus L.	Asteraceae	Young leaf	Raw	Human use
2437	Sorbus domestica L.	Rosaceae	Fruit	Raw	Human use
2437	Thymus vulgaris L.	Lamiaceae	Flowering aerial part	Boiled in water	Human use
2437	Vaccinium myrtillus L.	Ericaceae	Fruit	Raw	Human use
2438	Arbutus unedo L.	Ericaceae	Fruit	Raw	Human use
2438	Asparagus acutifolius L.	Asparagaceae	Young shoot	Cooked with oil	Human use
2438	Beta vulgaris L. maritima (L.) Arcang.	Amaranthaceae	Leaf	Boiled in water	Human use
2438	Celtis australis L.	Cannabaceae	Fruit	Raw	Human use
2438	Cichorium intybus L.	Asteraceae	Leaf	Raw	Human use
2438	Citrullus lanatus (Thunb.) Matsumara et Nakai	Cucurbitaceae	Fruit	Cooked with sugar	Human use
2438	Citrullus lanatus (Thunb.) Matsumara et Nakai	Cucurbitaceae	Mesocarp and epicarp	Cooked with sugar	Human use
2438	Citrus limon (L.) Burm.	Rutaceae	Fruit juice	Curd	Human use
2438	Cydonia oblonga Mill.	Rosaceae	Fruit	Cooked with sugar	Human use
2438	Ficus carica L.	Moraceae	Fruit	Air dried	Human use
2438	Ficus carica L.	Moraceae	Fruit	Raw	Human use
2438	Olea europaea L. europaea var. europaea	Oleaceae	Fruit	Preserved	Human use
2438	Olea europaea L. europaea var. europaea	Oleaceae	Fruit	Preserved in vinegar	Human use
2438	Papaver rhoeas L.	Papaveraceae	Young leaf	Raw	Human use
2438	Prunus domestica L.	Rosaceae	Fruit	Cooked with sugar	Human use
2438	Prunus dulcis (Mill.) Weeb.	Rosaceae	Seed	Raw	Human use
2438	Prunus persica (L.) Batsch	Rosaceae	Fruit	Cooked with sugar	Human use
2438	Prunus persica (L.) Batsh nucipersica (L.) C.K.Schneid.	Rosaceae	Fruit	Cooked with sugar	Human use
2438	Punica granatum L.	Lythraceae	Fruit	Raw	Human use
2438	Pyrus malus L.	Rosaceae	Fruit	Cooked with sugar	Human use
2438	Rosmarinus officinalis L.	Lamiaceae	Aerial part	Condiment	Human use
2438	Rubus ulmifolius Schott	Rosaceae	Fruit	Raw	Human use
2438	Satureja montana L.	Lamiaceae	Aerial part	Condiment	Human use
2438	Solanum lycopersicum L.	Solanaceae	Fruit	Air dried	Human use
2438	Solanum lycopersicum L.	Solanaceae	Fruit	Cooked with sugar	Human use
2438	Sonchus oleraceus L.	Asteraceae	Young leaf	Raw	Human use
2438	Sorbus domestica L.	Rosaceae	Fruit	Raw	Human use
2438	Thymus vulgaris L.	Lamiaceae	Flowering aerial part	Boiled in water	Human use
2438	Vaccinium myrtillus L.	Ericaceae	Fruit	Raw	Human use
2440	Celtis australis L.	Cannabaceae	Fruit	Raw	Human use
2440	Pistacia lentiscus L.	Anacardiaceae	Fruit	Raw	Animal use
2441	Celtis australis L.	Cannabaceae	Fruit	Raw	Human use
2441	Cucurbita ficifolia C.D.Bouché in Verh.	Cucurbitaceae	Fruit	Cooked with sugar	Human use
2441	Cydonia oblonga Mill.	Rosaceae	Fruit	Cooked with sugar	Human use
2441	Cynara scolymus L.	Asteraceae	Inflorescence	Boiled in water	Human use
2441	Laurus nobilis L.	Lauraceae	Leaf	Condiment	Human use
2441	Papaver rhoeas L.	Papaveraceae	Young leaf	Raw	Human use
2441	Pistacia lentiscus L.	Anacardiaceae	Fruit	Raw	Animal use
2441	Punica granatum L.	Lythraceae	Fruit	Raw	Human use
2441	Rosmarinus officinalis L.	Lamiaceae	Aerial part	Condiment	Human use
2441	Solanum lycopersicum L.	Solanaceae	Fruit	Cooked with sugar	Human use
2441	Sonchus oleraceus L.	Asteraceae	Young leaf	Raw	Human use
2442	Allium cepa L.	Amaryllidaceae	Bulb	Boiled in water	Human use
2442	Borago officinalis L.	Boraginaceae	Flower	Raw	Human use
2442	Borago officinalis L.	Boraginaceae	Leaf	Boiled in water	Human use
2442	Celtis australis L.	Cannabaceae	Fruit	Raw	Human use
2442	Cucurbita ficifolia C.D.Bouché in Verh.	Cucurbitaceae	Fruit	Cooked with sugar	Human use
2442	Cydonia oblonga Mill.	Rosaceae	Fruit	Cooked with sugar	Human use
2442	Cynara scolymus L.	Asteraceae	Inflorescence	Boiled in water	Human use
2442	Foeniculum vulgare Mill. piperitum (Ucria) Cout.	Apiaceae	Fruit	Condiment	Human use
2442	Laurus nobilis L.	Lauraceae	Leaf	Condiment	Human use
2442	Melissa officinalis L.	Lamiaceae	Aerial part	Beverage made with water	Human use
2442	Olea europaea L. europaea var. europaea	Oleaceae	Fruit	Macerated in water	Human use
2442	Papaver rhoeas L.	Papaveraceae	Young leaf	Raw	Human use
2442	Pimpinella anisum L.	Apiaceae	Fruit	Condiment	Human use
2442	Pistacia lentiscus L.	Anacardiaceae	Fruit	Raw	Animal use
2442	Punica granatum L.	Lythraceae	Fruit	Raw	Human use
2442	Rosmarinus officinalis L.	Lamiaceae	Aerial part	Condiment	Human use
2442	Solanum lycopersicum L.	Solanaceae	Fruit	Cooked with sugar	Human use
2442	Sonchus oleraceus L.	Asteraceae	Young leaf	Raw	Human use
2443	Juglans regia L.	Juglandaceae	Fruit	High-grade alcoholic beverage	Human use
2443	Origanum vulgare L.	Lamiaceae	Flowering aerial part	Condiment	Human use
2443	Satureja montana L.	Lamiaceae	Aerial part	Condiment	Human use
2444	Juglans regia L.	Juglandaceae	Fruit	High-grade alcoholic beverage	Human use
2444	Origanum vulgare L.	Lamiaceae	Flowering aerial part	Condiment	Human use
2444	Satureja montana L.	Lamiaceae	Aerial part	Condiment	Human use
2445	Arbutus unedo L.	Ericaceae	Fruit	Raw	Human use
2445	Celtis australis L.	Cannabaceae	Fruit	Raw	Human use
2445	Chondrilla juncea L.	Asteraceae	Leaf	Raw	Human use
2445	Ficus carica L.	Moraceae	Fruit	High-grade alcoholic beverage	Human use
2445	Mespilus germanica L.	Rosaceae	Fruit	Raw	Human use
2445	Olea europaea L. europaea var. europaea	Oleaceae	Fruit	Macerated in water	Human use
2445	Papaver rhoeas L.	Papaveraceae	Leaf	Raw	Human use
2445	Rubus ulmifolius Schott	Rosaceae	Fruit	High-grade alcoholic beverage	Human use
2445	Satureja montana L.	Lamiaceae	Aerial part	Condiment	Human use
2445	Silene vulgaris (Moench) Garcke	Caryophyllaceae	Leaf	Boiled in water	Human use
2445	Silene vulgaris (Moench) Garcke	Caryophyllaceae	Leaf	Cooked with oil	Human use
2445	Sonchus oleraceus L.	Asteraceae	Leaf	Raw	Human use
2445	Thymus vulgaris L.	Lamiaceae	Flowering aerial part	Boiled in water	Human use
2445	Vitis vinifera L.	Vitaceae	Fruit juice	Beverage made by fermentation	Human use
2446	Arbutus unedo L.	Ericaceae	Fruit	Raw	Human use
2446	Celtis australis L.	Cannabaceae	Fruit	Raw	Human use
2446	Chondrilla juncea L.	Asteraceae	Leaf	Raw	Human use
2446	Ficus carica L.	Moraceae	Fruit	High-grade alcoholic beverage	Human use
2446	Mespilus germanica L.	Rosaceae	Fruit	Raw	Human use
2446	Olea europaea L. europaea var. europaea	Oleaceae	Fruit	Macerated in water	Human use
2446	Papaver rhoeas L.	Papaveraceae	Leaf	Raw	Human use
2446	Rubus ulmifolius Schott	Rosaceae	Fruit	High-grade alcoholic beverage	Human use
2446	Satureja montana L.	Lamiaceae	Aerial part	Condiment	Human use
2446	Silene vulgaris (Moench) Garcke	Caryophyllaceae	Leaf	Boiled in water	Human use
2446	Silene vulgaris (Moench) Garcke	Caryophyllaceae	Leaf	Cooked with oil	Human use
2446	Sonchus oleraceus L.	Asteraceae	Leaf	Raw	Human use
2446	Thymus vulgaris L.	Lamiaceae	Flowering aerial part	Boiled in water	Human use
2446	Vitis vinifera L.	Vitaceae	Fruit juice	Beverage made by fermentation	Human use
2447	Arbutus unedo L.	Ericaceae	Fruit	Raw	Human use
2447	Celtis australis L.	Cannabaceae	Fruit	Raw	Human use
2447	Chondrilla juncea L.	Asteraceae	Leaf	Raw	Human use
2447	Ficus carica L.	Moraceae	Fruit	High-grade alcoholic beverage	Human use
2447	Mespilus germanica L.	Rosaceae	Fruit	Raw	Human use
2447	Olea europaea L. europaea var. europaea	Oleaceae	Fruit	Macerated in water	Human use
2447	Papaver rhoeas L.	Papaveraceae	Leaf	Raw	Human use
2447	Rubus ulmifolius Schott	Rosaceae	Fruit	High-grade alcoholic beverage	Human use
2447	Satureja montana L.	Lamiaceae	Aerial part	Condiment	Human use
2447	Silene vulgaris (Moench) Garcke	Caryophyllaceae	Leaf	Boiled in water	Human use
2447	Silene vulgaris (Moench) Garcke	Caryophyllaceae	Leaf	Cooked with oil	Human use
2447	Sonchus oleraceus L.	Asteraceae	Leaf	Raw	Human use
2447	Thymus vulgaris L.	Lamiaceae	Flowering aerial part	Boiled in water	Human use
2447	Vitis vinifera L.	Vitaceae	Fruit juice	Beverage made by fermentation	Human use
2448	Arbutus unedo L.	Ericaceae	Fruit	Raw	Human use
2448	Celtis australis L.	Cannabaceae	Fruit	Raw	Human use
2448	Chondrilla juncea L.	Asteraceae	Leaf	Raw	Human use
2448	Ficus carica L.	Moraceae	Fruit	High-grade alcoholic beverage	Human use
2448	Mespilus germanica L.	Rosaceae	Fruit	Raw	Human use
2448	Olea europaea L. europaea var. europaea	Oleaceae	Fruit	Macerated in water	Human use
2448	Papaver rhoeas L.	Papaveraceae	Leaf	Raw	Human use
2448	Rubus ulmifolius Schott	Rosaceae	Fruit	High-grade alcoholic beverage	Human use
2448	Satureja montana L.	Lamiaceae	Aerial part	Condiment	Human use
2448	Silene vulgaris (Moench) Garcke	Caryophyllaceae	Leaf	Boiled in water	Human use
2448	Silene vulgaris (Moench) Garcke	Caryophyllaceae	Leaf	Cooked with oil	Human use
2448	Sonchus oleraceus L.	Asteraceae	Leaf	Raw	Human use
2448	Thymus vulgaris L.	Lamiaceae	Flowering aerial part	Boiled in water	Human use
2448	Vitis vinifera L.	Vitaceae	Fruit juice	Beverage made by fermentation	Human use
2449	Arbutus unedo L.	Ericaceae	Fruit	Raw	Human use
2449	Celtis australis L.	Cannabaceae	Fruit	Raw	Human use
2449	Chondrilla juncea L.	Asteraceae	Leaf	Raw	Human use
2449	Ficus carica L.	Moraceae	Fruit	High-grade alcoholic beverage	Human use
2449	Mespilus germanica L.	Rosaceae	Fruit	Raw	Human use
2449	Olea europaea L. europaea var. europaea	Oleaceae	Fruit	Macerated in water	Human use
2449	Papaver rhoeas L.	Papaveraceae	Leaf	Raw	Human use
2449	Rubus ulmifolius Schott	Rosaceae	Fruit	High-grade alcoholic beverage	Human use
2449	Satureja montana L.	Lamiaceae	Aerial part	Condiment	Human use
2449	Silene vulgaris (Moench) Garcke	Caryophyllaceae	Leaf	Boiled in water	Human use
2449	Silene vulgaris (Moench) Garcke	Caryophyllaceae	Leaf	Cooked with oil	Human use
2449	Sonchus oleraceus L.	Asteraceae	Leaf	Raw	Human use
2449	Thymus vulgaris L.	Lamiaceae	Flowering aerial part	Boiled in water	Human use
2449	Vitis vinifera L.	Vitaceae	Fruit juice	Beverage made by fermentation	Human use
2450	Arbutus unedo L.	Ericaceae	Fruit	Raw	Human use
2450	Celtis australis L.	Cannabaceae	Fruit	Raw	Human use
2450	Chondrilla juncea L.	Asteraceae	Leaf	Raw	Human use
2450	Ficus carica L.	Moraceae	Fruit	High-grade alcoholic beverage	Human use
2450	Mespilus germanica L.	Rosaceae	Fruit	Raw	Human use
2450	Olea europaea L. europaea var. europaea	Oleaceae	Fruit	Macerated in water	Human use
2450	Papaver rhoeas L.	Papaveraceae	Leaf	Raw	Human use
2450	Rubus ulmifolius Schott	Rosaceae	Fruit	High-grade alcoholic beverage	Human use
2450	Satureja montana L.	Lamiaceae	Aerial part	Condiment	Human use
2450	Silene vulgaris (Moench) Garcke	Caryophyllaceae	Leaf	Boiled in water	Human use
2450	Silene vulgaris (Moench) Garcke	Caryophyllaceae	Leaf	Cooked with oil	Human use
2450	Sonchus oleraceus L.	Asteraceae	Leaf	Raw	Human use
2450	Thymus vulgaris L.	Lamiaceae	Flowering aerial part	Boiled in water	Human use
2450	Vitis vinifera L.	Vitaceae	Fruit juice	Beverage made by fermentation	Human use
2453	Borago officinalis L.	Boraginaceae	Leaf	Boiled in water	Human use
2453	Celtis australis L.	Cannabaceae	Fruit	Raw	Human use
2453	Crataegus monogyna Jacq.	Rosaceae	Fruit	Raw	Human use
2453	Cydonia oblonga Mill.	Rosaceae	Fruit	Cooked with sugar	Human use
2453	Cydonia oblonga Mill.	Rosaceae	Fruit	High-grade alcoholic beverage	Human use
2453	Olea europaea L. europaea var. europaea	Oleaceae	Fruit	Macerated in water	Human use
2453	Olea europaea L. europaea var. europaea	Oleaceae	Fruit	Preserved	Human use
2453	Papaver rhoeas L.	Papaveraceae	Leaf	Raw	Human use
2453	Rosmarinus officinalis L.	Lamiaceae	Aerial part	Condiment	Human use
2453	Rubus ulmifolius Schott	Rosaceae	Fruit	Cooked with sugar	Human use
2453	Rubus ulmifolius Schott	Rosaceae	Fruit	Raw	Human use
2453	Satureja montana L.	Lamiaceae	Aerial part	Condiment	Human use
2453	Silybum marianum (L.) Gaertn.	Asteraceae	Inflorescence	Raw	Human use
2453	Sonchus oleraceus L.	Asteraceae	Leaf	Raw	Human use
2453	Thymus vulgaris L.	Lamiaceae	Flowering aerial part	Condiment	Human use
2453	Thymus vulgaris L.	Lamiaceae	Flowering aerial part	Condiment	Human use
2454	Arbutus unedo L.	Ericaceae	Fruit	Raw	Human use
2454	Asparagus acutifolius L.	Asparagaceae	Young shoot	Not reported	Human use
2454	Beta vulgaris L. maritima (L.) Arcang.	Amaranthaceae	Leaf	Boiled in water	Human use
2454	Celtis australis L.	Cannabaceae	Fruit	Raw	Human use
2454	Ficus carica L.	Moraceae	Fruit	Raw	Human use
2454	Foeniculum vulgare Mill. piperitum (Ucria) Cout.	Apiaceae	Fruit	Condiment	Human use
2454	Juglans regia L.	Juglandaceae	Fruit	High-grade alcoholic beverage	Human use
2454	Laurus nobilis L.	Lauraceae	Leaf	Condiment	Human use
2454	Mentha ×piperita L.	Lamiaceae	Leaf	Condiment	Human use
2454	Origanum vulgare L.	Lamiaceae	Flowering aerial part	Condiment	Human use
2454	Petroselinum crispum (Mill.) Hill	Apiaceae	Aerial part	Condiment	Human use
2454	Punica granatum L.	Lythraceae	Fruit	Raw	Human use
2454	Rosmarinus officinalis L.	Lamiaceae	Aerial part	Condiment	Human use
2454	Rubus ulmifolius Schott	Rosaceae	Fruit	Cooked with sugar	Human use
2454	Satureja montana L.	Lamiaceae	Aerial part	Condiment	Human use
2454	Silybum marianum (L.) Gaertn.	Asteraceae	Inflorescence	Raw	Human use
2454	Sorbus domestica L.	Rosaceae	Fruit	Raw	Human use
2454	Thymus vulgaris L.	Lamiaceae	Flowering aerial part	Condiment	Human use
2478	Arbutus unedo L.	Ericaceae	Fruit	Raw	Human use
2478	Asparagus acutifolius L.	Asparagaceae	Young shoot	Not reported	Human use
2478	Beta vulgaris L. maritima (L.) Arcang.	Amaranthaceae	Leaf	Boiled in water	Human use
2478	Beta vulgaris L. vulgaris var. vulgaris	Amaranthaceae	Leaf	Boiled in water	Human use
2478	Celtis australis L.	Cannabaceae	Fruit	Raw	Human use
2478	Crataegus azarolus L.	Rosaceae	Fruit	Raw	Human use
2478	Crataegus monogyna Jacq.	Rosaceae	Fruit	Raw	Human use
2478	Daucus carota L. sativus (Hoffm.) Arcang.	Apiaceae	Root	Preserved in vinegar	Human use
2478	Ficus carica L.	Moraceae	Fruit	Air dried	Human use
2478	Ficus carica L.	Moraceae	Fruit	Raw	Human use
2478	Juglans regia L.	Juglandaceae	Fruit	High-grade alcoholic beverage	Human use
2478	Olea europaea L. europaea var. europaea	Oleaceae	Leaf	Air dried	Animal use
2478	Papaver rhoeas L.	Papaveraceae	Young leaf	Raw	Human use
2478	Pastinaca sativa L. sativa	Apiaceae	Root	Boiled in water	Human use
2478	Prunus dulcis (Mill.) Weeb.	Rosaceae	Epicarp	Air dried	Animal use
2478	Prunus dulcis (Mill.) Weeb.	Rosaceae	Fruit	Preserved in vinegar	Human use
2478	Prunus dulcis (Mill.) Weeb.	Rosaceae	Fruit	Raw	Human use
2478	Satureja fruticosa (L.) Briq. fruticosa	Lamiaceae	Flowering aerial part	High-grade alcoholic beverage	Human use
2478	Solanum lycopersicum L.	Solanaceae	Fruit	Preserved	Human use
2478	Solanum melongena L.	Solanaceae	Fruit	Air dried	Human use
2478	Sorbus domestica L.	Rosaceae	Fruit	Air dried	Human use
2478	Sorbus domestica L.	Rosaceae	Fruit	Raw	Human use
2478	Taraxacum officinale Weber in Wiggers	Asteraceae	Young leaf	Raw	Human use
2478	Ziziphus jujuba Mill.	Rhamnaceae	Fruit	Raw	Human use
2524	Portulaca oleracea L.	Portulacaceae	Aerial part	Raw	Human use
2524	Urtica urens L.	Urticaceae	Leaf	Cooked with oil	Human use
2525	Beta vulgaris L. maritima (L.) Arcang.	Amaranthaceae	Leaf	Boiled in water	Human use
2525	Celtis australis L.	Cannabaceae	Fruit	Raw	Human use
2525	Crataegus monogyna Jacq.	Rosaceae	Fruit	Raw	Human use
2525	Malva sylvestris L.	Malvaceae	Fruit	Raw	Human use
2525	Papaver rhoeas L.	Papaveraceae	Young leaf	Raw	Human use
2525	Rosa canina L.	Rosaceae	Fruit	Raw	Human use
2525	Rosmarinus officinalis L.	Lamiaceae	Aerial part	Condiment	Human use
2525	Samolus valerandi L.	Primulaceae	Aerial part	Raw	Human use
2525	Silene vulgaris (Moench) Garcke	Caryophyllaceae	Leaf	Cooked with oil	Human use
2525	Silybum marianum (L.) Gaertn.	Asteraceae	Inflorescence	Raw	Human use
2525	Sonchus oleraceus L.	Asteraceae	Young leaf	Raw	Human use
2526	Beta vulgaris L. maritima (L.) Arcang.	Amaranthaceae	Leaf	Boiled in water	Human use
2526	Celtis australis L.	Cannabaceae	Fruit	Raw	Human use
2526	Crataegus monogyna Jacq.	Rosaceae	Fruit	Raw	Human use
2526	Malva sylvestris L.	Malvaceae	Fruit	Raw	Human use
2526	Papaver rhoeas L.	Papaveraceae	Young leaf	Raw	Human use
2526	Rosa canina L.	Rosaceae	Fruit	Raw	Human use
2526	Rosmarinus officinalis L.	Lamiaceae	Aerial part	Condiment	Human use
2526	Samolus valerandi L.	Primulaceae	Aerial part	Raw	Human use
2526	Silene vulgaris (Moench) Garcke	Caryophyllaceae	Leaf	Cooked with oil	Human use
2526	Silybum marianum (L.) Gaertn.	Asteraceae	Inflorescence	Raw	Human use
2526	Sonchus oleraceus L.	Asteraceae	Young leaf	Raw	Human use
2527	Beta vulgaris L. maritima (L.) Arcang.	Amaranthaceae	Leaf	Boiled in water	Human use
2527	Celtis australis L.	Cannabaceae	Fruit	Raw	Human use
2527	Crataegus monogyna Jacq.	Rosaceae	Fruit	Raw	Human use
2527	Malva sylvestris L.	Malvaceae	Fruit	Raw	Human use
2527	Papaver rhoeas L.	Papaveraceae	Young leaf	Raw	Human use
2527	Rosa canina L.	Rosaceae	Fruit	Raw	Human use
2527	Rosmarinus officinalis L.	Lamiaceae	Aerial part	Condiment	Human use
2527	Samolus valerandi L.	Primulaceae	Aerial part	Raw	Human use
2527	Silene vulgaris (Moench) Garcke	Caryophyllaceae	Leaf	Cooked with oil	Human use
2527	Silybum marianum (L.) Gaertn.	Asteraceae	Inflorescence	Raw	Human use
2527	Sonchus oleraceus L.	Asteraceae	Young leaf	Raw	Human use
2528	Allium cepa L.	Amaryllidaceae	Bulb	Cooked with oil	Human use
2528	Anthemis arvensis L.	Asteraceae	Leaf	Boiled in water	Human use
2528	Chondrilla juncea L.	Asteraceae	Leaf	Raw	Human use
2528	Euphorbia sp.	Euphorbiaceae	Latex	Curd	Human use
2528	Foeniculum vulgare Mill. piperitum (Ucria) Cout.	Apiaceae	Young aerial part	Boiled in water	Human use
2528	Lathyrus cicera L.	Fabaceae	Seed	Raw	Animal use
2528	Lathyrus sp.	Fabaceae	Aerial part	Raw	Animal use
2528	Ocimum basilicum L.	Lamiaceae	Leaf	Condiment	Human use
2528	Olea europaea L. europaea var. europaea	Oleaceae	Fruit	Macerated in water	Human use
2528	Prunus dulcis (Mill.) Weeb.	Rosaceae	Fruit	Raw	Human use
2528	Silybum marianum (L.) Gaertn.	Asteraceae	Inflorescence	Raw	Human use
2528	Solanum lycopersicum L.	Solanaceae	Fruit	Cooked with oil	Human use
2528	Solanum lycopersicum L.	Solanaceae	Fruit	Preserved	Human use
2528	Solanum lycopersicum L.	Solanaceae	Fruit	Raw	Human use
2528	Sonchus oleraceus L.	Asteraceae	Leaf	Raw	Human use
2528	Vicia sativa L.	Fabaceae	Not reported	Raw	Animal use
2530	Beta vulgaris L. maritima (L.) Arcang.	Amaranthaceae	Leaf	Boiled in water	Human use
2530	Beta vulgaris L. maritima (L.) Arcang.	Amaranthaceae	Leaf	Raw	Animal use
2530	Crataegus monogyna Jacq.	Rosaceae	Fruit	Raw	Human use
2530	Lippia triphylla (L'Hér.) O.Kuntze	Verbenaceae	Leaf	Beverage made with water	Human use
2530	Malva sylvestris L.	Malvaceae	Fruit	Raw	Human use
2530	Olea europaea L. europaea var. europaea	Oleaceae	Fruit	Macerated in water	Human use
2530	Olea europaea L. europaea var. europaea	Oleaceae	Fruit	Preserved in oil	Human use
2530	Papaver rhoeas L.	Papaveraceae	Young leaf	Raw	Human use
2530	Portulaca oleracea L.	Portulacaceae	Aerial part	Raw	Human use
2530	Prunus dulcis (Mill.) Weeb.	Rosaceae	Fruit	Raw	Human use
2530	Prunus dulcis (Mill.) Weeb.	Rosaceae	Seed	Beverage made with water	Human use
2530	Prunus dulcis (Mill.) Weeb.	Rosaceae	Seed	Milk-based beverage	Human use
2530	Punica granatum L.	Lythraceae	Fruit	Raw	Human use
2530	Rubus ulmifolius Schott	Rosaceae	Fruit	Raw	Human use
2530	Samolus valerandi L.	Primulaceae	Aerial part	Raw	Human use
2530	Satureja montana L.	Lamiaceae	Aerial part	Condiment	Human use
2530	Silybum marianum (L.) Gaertn.	Asteraceae	Inflorescence	Raw	Human use
2530	Sonchus oleraceus L.	Asteraceae	Young leaf	Raw	Human use
2531	Beta vulgaris L. maritima (L.) Arcang.	Amaranthaceae	Leaf	Boiled in water	Human use
2531	Beta vulgaris L. maritima (L.) Arcang.	Amaranthaceae	Leaf	Raw	Animal use
2531	Crataegus monogyna Jacq.	Rosaceae	Fruit	Raw	Human use
2531	Lippia triphylla (L'Hér.) O.Kuntze	Verbenaceae	Leaf	Beverage made with water	Human use
2531	Malva sylvestris L.	Malvaceae	Fruit	Raw	Human use
2531	Olea europaea L. europaea var. europaea	Oleaceae	Fruit	Macerated in water	Human use
2531	Olea europaea L. europaea var. europaea	Oleaceae	Fruit	Preserved in oil	Human use
2531	Papaver rhoeas L.	Papaveraceae	Young leaf	Raw	Human use
2531	Portulaca oleracea L.	Portulacaceae	Aerial part	Raw	Human use
2531	Prunus dulcis (Mill.) Weeb.	Rosaceae	Fruit	Raw	Human use
2531	Prunus dulcis (Mill.) Weeb.	Rosaceae	Seed	Beverage made with water	Human use
2531	Prunus dulcis (Mill.) Weeb.	Rosaceae	Seed	Milk-based beverage	Human use
2531	Punica granatum L.	Lythraceae	Fruit	Raw	Human use
2531	Rubus ulmifolius Schott	Rosaceae	Fruit	Raw	Human use
2531	Samolus valerandi L.	Primulaceae	Aerial part	Raw	Human use
2531	Satureja montana L.	Lamiaceae	Aerial part	Condiment	Human use
2531	Silybum marianum (L.) Gaertn.	Asteraceae	Inflorescence	Raw	Human use
2531	Sonchus oleraceus L.	Asteraceae	Young leaf	Raw	Human use
2532	Beta vulgaris L. maritima (L.) Arcang.	Amaranthaceae	Leaf	Boiled in water	Human use
2532	Beta vulgaris L. maritima (L.) Arcang.	Amaranthaceae	Leaf	Raw	Animal use
2532	Crataegus monogyna Jacq.	Rosaceae	Fruit	Raw	Human use
2532	Lippia triphylla (L'Hér.) O.Kuntze	Verbenaceae	Leaf	Beverage made with water	Human use
2532	Malva sylvestris L.	Malvaceae	Fruit	Raw	Human use
2532	Olea europaea L. europaea var. europaea	Oleaceae	Fruit	Macerated in water	Human use
2532	Olea europaea L. europaea var. europaea	Oleaceae	Fruit	Preserved in oil	Human use
2532	Papaver rhoeas L.	Papaveraceae	Young leaf	Raw	Human use
2532	Portulaca oleracea L.	Portulacaceae	Aerial part	Raw	Human use
2532	Prunus dulcis (Mill.) Weeb.	Rosaceae	Fruit	Raw	Human use
2532	Prunus dulcis (Mill.) Weeb.	Rosaceae	Seed	Beverage made with water	Human use
2532	Prunus dulcis (Mill.) Weeb.	Rosaceae	Seed	Milk-based beverage	Human use
2532	Punica granatum L.	Lythraceae	Fruit	Raw	Human use
2532	Rubus ulmifolius Schott	Rosaceae	Fruit	Raw	Human use
2532	Samolus valerandi L.	Primulaceae	Aerial part	Raw	Human use
2532	Satureja montana L.	Lamiaceae	Aerial part	Condiment	Human use
2532	Silybum marianum (L.) Gaertn.	Asteraceae	Inflorescence	Raw	Human use
2532	Sonchus oleraceus L.	Asteraceae	Young leaf	Raw	Human use
2533	Beta vulgaris L. maritima (L.) Arcang.	Amaranthaceae	Leaf	Boiled in water	Human use
2533	Beta vulgaris L. maritima (L.) Arcang.	Amaranthaceae	Leaf	Raw	Animal use
2533	Crataegus monogyna Jacq.	Rosaceae	Fruit	Raw	Human use
2533	Lippia triphylla (L'Hér.) O.Kuntze	Verbenaceae	Leaf	Beverage made with water	Human use
2533	Malva sylvestris L.	Malvaceae	Fruit	Raw	Human use
2533	Olea europaea L. europaea var. europaea	Oleaceae	Fruit	Macerated in water	Human use
2533	Olea europaea L. europaea var. europaea	Oleaceae	Fruit	Preserved in oil	Human use
2533	Papaver rhoeas L.	Papaveraceae	Young leaf	Raw	Human use
2533	Portulaca oleracea L.	Portulacaceae	Aerial part	Raw	Human use
2533	Prunus dulcis (Mill.) Weeb.	Rosaceae	Fruit	Raw	Human use
2533	Prunus dulcis (Mill.) Weeb.	Rosaceae	Seed	Beverage made with water	Human use
2533	Prunus dulcis (Mill.) Weeb.	Rosaceae	Seed	Milk-based beverage	Human use
2533	Punica granatum L.	Lythraceae	Fruit	Raw	Human use
2533	Rubus ulmifolius Schott	Rosaceae	Fruit	Raw	Human use
2533	Samolus valerandi L.	Primulaceae	Aerial part	Raw	Human use
2533	Satureja montana L.	Lamiaceae	Aerial part	Condiment	Human use
2533	Silybum marianum (L.) Gaertn.	Asteraceae	Inflorescence	Raw	Human use
2533	Sonchus oleraceus L.	Asteraceae	Young leaf	Raw	Human use
2534	Beta vulgaris L. maritima (L.) Arcang.	Amaranthaceae	Leaf	Boiled in water	Human use
2534	Beta vulgaris L. maritima (L.) Arcang.	Amaranthaceae	Leaf	Raw	Animal use
2534	Crataegus monogyna Jacq.	Rosaceae	Fruit	Raw	Human use
2534	Lippia triphylla (L'Hér.) O.Kuntze	Verbenaceae	Leaf	Beverage made with water	Human use
2534	Malva sylvestris L.	Malvaceae	Fruit	Raw	Human use
2534	Olea europaea L. europaea var. europaea	Oleaceae	Fruit	Macerated in water	Human use
2534	Olea europaea L. europaea var. europaea	Oleaceae	Fruit	Preserved in oil	Human use
2534	Papaver rhoeas L.	Papaveraceae	Young leaf	Raw	Human use
2534	Portulaca oleracea L.	Portulacaceae	Aerial part	Raw	Human use
2534	Prunus dulcis (Mill.) Weeb.	Rosaceae	Fruit	Raw	Human use
2534	Prunus dulcis (Mill.) Weeb.	Rosaceae	Seed	Beverage made with water	Human use
2534	Prunus dulcis (Mill.) Weeb.	Rosaceae	Seed	Milk-based beverage	Human use
2534	Punica granatum L.	Lythraceae	Fruit	Raw	Human use
2534	Rubus ulmifolius Schott	Rosaceae	Fruit	Raw	Human use
2534	Samolus valerandi L.	Primulaceae	Aerial part	Raw	Human use
2534	Satureja montana L.	Lamiaceae	Aerial part	Condiment	Human use
2534	Silybum marianum (L.) Gaertn.	Asteraceae	Inflorescence	Raw	Human use
2534	Sonchus oleraceus L.	Asteraceae	Young leaf	Raw	Human use
2535	Beta vulgaris L. maritima (L.) Arcang.	Amaranthaceae	Leaf	Boiled in water	Human use
2535	Beta vulgaris L. maritima (L.) Arcang.	Amaranthaceae	Leaf	Raw	Animal use
2535	Crataegus monogyna Jacq.	Rosaceae	Fruit	Raw	Human use
2535	Lippia triphylla (L'Hér.) O.Kuntze	Verbenaceae	Leaf	Beverage made with water	Human use
2535	Malva sylvestris L.	Malvaceae	Fruit	Raw	Human use
2535	Olea europaea L. europaea var. europaea	Oleaceae	Fruit	Macerated in water	Human use
2535	Olea europaea L. europaea var. europaea	Oleaceae	Fruit	Preserved in oil	Human use
2535	Papaver rhoeas L.	Papaveraceae	Young leaf	Raw	Human use
2535	Portulaca oleracea L.	Portulacaceae	Aerial part	Raw	Human use
2535	Prunus dulcis (Mill.) Weeb.	Rosaceae	Fruit	Raw	Human use
2535	Prunus dulcis (Mill.) Weeb.	Rosaceae	Seed	Beverage made with water	Human use
2535	Prunus dulcis (Mill.) Weeb.	Rosaceae	Seed	Milk-based beverage	Human use
2535	Punica granatum L.	Lythraceae	Fruit	Raw	Human use
2535	Rubus ulmifolius Schott	Rosaceae	Fruit	Raw	Human use
2535	Samolus valerandi L.	Primulaceae	Aerial part	Raw	Human use
2535	Satureja montana L.	Lamiaceae	Aerial part	Condiment	Human use
2535	Silybum marianum (L.) Gaertn.	Asteraceae	Inflorescence	Raw	Human use
2535	Sonchus oleraceus L.	Asteraceae	Young leaf	Raw	Human use
2536	Beta vulgaris L. maritima (L.) Arcang.	Amaranthaceae	Leaf	Boiled in water	Human use
2536	Beta vulgaris L. maritima (L.) Arcang.	Amaranthaceae	Leaf	Raw	Animal use
2536	Crataegus monogyna Jacq.	Rosaceae	Fruit	Raw	Human use
2536	Lippia triphylla (L'Hér.) O.Kuntze	Verbenaceae	Leaf	Beverage made with water	Human use
2536	Malva sylvestris L.	Malvaceae	Fruit	Raw	Human use
2536	Olea europaea L. europaea var. europaea	Oleaceae	Fruit	Macerated in water	Human use
2536	Olea europaea L. europaea var. europaea	Oleaceae	Fruit	Preserved in oil	Human use
2536	Papaver rhoeas L.	Papaveraceae	Young leaf	Raw	Human use
2536	Portulaca oleracea L.	Portulacaceae	Aerial part	Raw	Human use
2536	Prunus dulcis (Mill.) Weeb.	Rosaceae	Fruit	Raw	Human use
2536	Prunus dulcis (Mill.) Weeb.	Rosaceae	Seed	Beverage made with water	Human use
2536	Prunus dulcis (Mill.) Weeb.	Rosaceae	Seed	Milk-based beverage	Human use
2536	Punica granatum L.	Lythraceae	Fruit	Raw	Human use
2536	Rubus ulmifolius Schott	Rosaceae	Fruit	Raw	Human use
2536	Samolus valerandi L.	Primulaceae	Aerial part	Raw	Human use
2536	Satureja montana L.	Lamiaceae	Aerial part	Condiment	Human use
2536	Silybum marianum (L.) Gaertn.	Asteraceae	Inflorescence	Raw	Human use
2536	Sonchus oleraceus L.	Asteraceae	Young leaf	Raw	Human use
2537	Arbutus unedo L.	Ericaceae	Fruit	Cooked with sugar	Human use
2537	Arbutus unedo L.	Ericaceae	Fruit	Raw	Human use
2537	Citrus sinensis (L.) Osbeck	Rutaceae	Epicarp	High-grade alcoholic beverage	Human use
2537	Crocus sativus L.	Iridaceae	Styles and stigmas	Condiment	Human use
2537	Matricaria recutita L.	Asteraceae	Inflorescence	High-grade alcoholic beverage	Human use
2537	Olea europaea L. europaea var. europaea	Oleaceae	Fruit	Macerated in water	Human use
2537	Quercus coccifera L.	Fagaceae	Fruit	Toasted	Human use
2537	Rosmarinus officinalis L.	Lamiaceae	Aerial part	Condiment	Human use
2537	Rubus ulmifolius Schott	Rosaceae	Fruit	Raw	Human use
2537	Thymus vulgaris L.	Lamiaceae	Flowering aerial part	Boiled in water	Human use
2537	Thymus vulgaris L.	Lamiaceae	Flowering aerial part	Condiment	Human use
2537	Triticum aestivum L.	Poaceae	Fruit	Toasted	Human use
2538	Borago officinalis L.	Boraginaceae	Leaf	Not reported	Human use
2538	Cucurbita ficifolia C.D.Bouché in Verh.	Cucurbitaceae	Fruit	Cooked with sugar	Human use
2538	Cucurbita maxima Duch. in Lam.	Cucurbitaceae	Fruit	Boiled in water	Human use
2538	Cynara scolymus L.	Asteraceae	Inflorescence	Boiled in water	Human use
2538	Foeniculum vulgare Mill. piperitum (Ucria) Cout.	Apiaceae	Aerial part	Raw	Human use
2538	Juglans regia L.	Juglandaceae	Fruit	Wine-based beverage	Human use
2538	Laurus nobilis L.	Lauraceae	Leaf	Condiment	Human use
2538	Laurus nobilis L.	Lauraceae	Leaf	Condiment	Human use
2538	Papaver rhoeas L.	Papaveraceae	Young leaf	Raw	Human use
2538	Satureja montana L.	Lamiaceae	Aerial part	Condiment	Human use
2538	Satureja montana L.	Lamiaceae	Aerial part	Condiment	Human use
2538	Satureja montana L.	Lamiaceae	Aerial part	Condiment	Human use
2538	Satureja montana L.	Lamiaceae	Aerial part	Condiment	Human use
2538	Sorbus domestica L.	Rosaceae	Fruit	Raw	Human use
2538	Taraxacum officinale Weber in Wiggers	Asteraceae	Young leaf	Raw	Human use
2538	Thymus vulgaris L.	Lamiaceae	Flowering aerial part	Boiled in water	Human use
2538	Triticum aestivum L.	Poaceae	Fruit	Boiled in water	Human use
2539	Aphyllanthes monspeliensis L.	Asparagaceae	Flower	Raw	Human use
2539	Arbutus unedo L.	Ericaceae	Fruit	Raw	Human use
2539	Atriplex halimus L.	Amaranthaceae	Aerial part	Raw	Animal use
2539	Beta vulgaris L. maritima (L.) Arcang.	Amaranthaceae	Leaf	Boiled in water	Human use
2539	Borago officinalis L.	Boraginaceae	Leaf	Boiled in water	Human use
2539	Celtis australis L.	Cannabaceae	Fruit	Raw	Human use
2539	Foeniculum vulgare Mill. piperitum (Ucria) Cout.	Apiaceae	Fruit	Condiment	Human use
2539	Malva sylvestris L.	Malvaceae	Fruit	Raw	Human use
2539	Papaver rhoeas L.	Papaveraceae	Leaf	Raw	Human use
2539	Rubus ulmifolius Schott	Rosaceae	Fruit	Raw	Human use
2539	Silybum marianum (L.) Gaertn.	Asteraceae	Inflorescence	Raw	Human use
2539	Sonchus oleraceus L.	Asteraceae	Leaf	Raw	Human use
2543	Allium cepa L.	Amaryllidaceae	Bulb	Toasted	Human use
2543	Allium cepa L.	Amaryllidaceae	Bulb	Toasted	Human use
2543	Anthemis arvensis L.	Asteraceae	Aerial part	Raw	Animal use
2543	Brachypodium phoenicoides (L.) Roem. et Schultes	Poaceae	Aerial part	Raw	Animal use
2543	Cichorium intybus L.	Asteraceae	Leaf	Raw	Human and animal use
2543	Cytinus hypocistis (L.) L.	Cytinaceae	Aerial part	Raw	Human use
2543	Diplotaxis erucoides (L.) DC.	Brassicaceae	Aerial part	Air dried	Animal use
2543	Eriobotrya japonica (Thunb.) Lindl.	Rosaceae	Fruit	Raw	Human use
2543	Erodium cicutarium (L.) L'Hér. in Ait.	Geraniaceae	Aerial part	Raw	Animal use
2543	Ficus carica L.	Moraceae	Fruit	Raw	Human use
2543	Foeniculum vulgare Mill. piperitum (Ucria) Cout.	Apiaceae	Aerial part	Boiled in water	Human use
2543	Foeniculum vulgare Mill. piperitum (Ucria) Cout.	Apiaceae	Fruit	Air dried	Human use
2543	Juglans regia L.	Juglandaceae	Fruit	High-grade alcoholic beverage	Human use
2543	Malva sylvestris L.	Malvaceae	Fruit	Raw	Human use
2543	Mentha spicata L.	Lamiaceae	Leaf	Condiment	Human use
2543	Mespilus germanica L.	Rosaceae	Fruit	Raw	Human use
2543	Oxalis pes-caprae L.	Oxalidaceae	Not reported	Raw	Human use
2543	Papaver rhoeas L.	Papaveraceae	Young leaf	Raw	Human use
2543	Pimpinella anisum L.	Apiaceae	Fruit	Air dried	Human use
2543	Punica granatum L.	Lythraceae	Fruit	Raw	Human use
2543	Quercus ilex L.	Fagaceae	Fruit	Raw	Human use
2543	Salsola vermiculata L.	Amaranthaceae	Aerial part	Raw	Animal use
2543	Scorzonera laciniata L.	Asteraceae	Young leaf	Raw	Human use
2543	Silybum marianum (L.) Gaertn.	Asteraceae	Inflorescence	Raw	Human use
2543	Sonchus oleraceus L.	Asteraceae	Aerial part	Raw	Animal use
2543	Sonchus oleraceus L.	Asteraceae	Young leaf	Raw	Human use
2543	Sorbus domestica L.	Rosaceae	Fruit	Raw	Human use
2544	Allium cepa L.	Amaryllidaceae	Bulb	Toasted	Human use
2544	Allium cepa L.	Amaryllidaceae	Bulb	Toasted	Human use
2544	Allium cepa L.	Amaryllidaceae	Bulb	Toasted	Human use
2544	Anthemis arvensis L.	Asteraceae	Aerial part	Raw	Animal use
2544	Brachypodium phoenicoides (L.) Roem. et Schultes	Poaceae	Aerial part	Raw	Animal use
2544	Cichorium intybus L.	Asteraceae	Leaf	Raw	Human and animal use
2544	Cytinus hypocistis (L.) L.	Cytinaceae	Aerial part	Raw	Human use
2544	Diplotaxis erucoides (L.) DC.	Brassicaceae	Aerial part	Air dried	Animal use
2544	Eriobotrya japonica (Thunb.) Lindl.	Rosaceae	Fruit	Raw	Human use
2544	Erodium cicutarium (L.) L'Hér. in Ait.	Geraniaceae	Aerial part	Raw	Animal use
2544	Ficus carica L.	Moraceae	Fruit	Raw	Human use
2544	Foeniculum vulgare Mill. piperitum (Ucria) Cout.	Apiaceae	Aerial part	Boiled in water	Human use
2544	Foeniculum vulgare Mill. piperitum (Ucria) Cout.	Apiaceae	Fruit	Air dried	Human use
2544	Juglans regia L.	Juglandaceae	Fruit	High-grade alcoholic beverage	Human use
2544	Malva sylvestris L.	Malvaceae	Fruit	Raw	Human use
2544	Mentha spicata L.	Lamiaceae	Leaf	Condiment	Human use
2544	Mespilus germanica L.	Rosaceae	Fruit	Raw	Human use
2544	Oxalis pes-caprae L.	Oxalidaceae	Not reported	Raw	Human use
2544	Papaver rhoeas L.	Papaveraceae	Young leaf	Raw	Human use
2544	Pimpinella anisum L.	Apiaceae	Fruit	Air dried	Human use
2544	Punica granatum L.	Lythraceae	Fruit	Raw	Human use
2544	Quercus ilex L.	Fagaceae	Fruit	Raw	Human use
2544	Salsola vermiculata L.	Amaranthaceae	Aerial part	Raw	Animal use
2544	Scorzonera laciniata L.	Asteraceae	Young leaf	Raw	Human use
2544	Silybum marianum (L.) Gaertn.	Asteraceae	Inflorescence	Raw	Human use
2544	Sonchus oleraceus L.	Asteraceae	Aerial part	Raw	Animal use
2544	Sonchus oleraceus L.	Asteraceae	Young leaf	Raw	Human use
2544	Sorbus domestica L.	Rosaceae	Fruit	Raw	Human use
2601	Arbutus unedo L.	Ericaceae	Leaf	Beverage made with water	Human use
2601	Artemisia absinthium L.	Asteraceae	Not reported	High-grade alcoholic beverage	Human use
2601	Asparagus acutifolius L.	Asparagaceae	Young shoot	Not reported	Human use
2601	Borago officinalis L.	Boraginaceae	Leaf	Boiled in water	Human use
2601	Celtis australis L.	Cannabaceae	Fruit	Raw	Human use
2601	Cytinus hypocistis (L.) L.	Cytinaceae	Aerial part	Raw	Human use
2601	Foeniculum vulgare Mill. piperitum (Ucria) Cout.	Apiaceae	Aerial part	Raw	Human use
2601	Glycyrrhiza glabra L.	Fabaceae	Root	Raw	Human use
2601	Jasonia saxatilis (Lam.) Guss.	Asteraceae	Flowering aerial part	Beverage made with water	Human use
2601	Juglans regia L.	Juglandaceae	Fruit	High-grade alcoholic beverage	Human use
2601	Juniperus oxycedrus L. oxycedrus	Cupressaceae	Fructification	Condiment	Human use
2601	Juniperus oxycedrus L. oxycedrus	Cupressaceae	Fructification	Condiment	Human use
2601	Juniperus oxycedrus L. oxycedrus	Cupressaceae	Fructification	Raw	Animal use
2601	Juniperus phoenicea L. phoenicea	Cupressaceae	Fructification	Raw	Animal use
2601	Malva sylvestris L.	Malvaceae	Fruit	Raw	Human use
2601	Opuntia maxima Mill.	Cactaceae	Fruit	Beverage made with water	Human use
2601	Opuntia maxima Mill.	Cactaceae	Fruit	Cooked with sugar	Human use
2601	Opuntia maxima Mill.	Cactaceae	Fruit	Raw	Human use
2601	Origanum vulgare L.	Lamiaceae	Flowering aerial part	Condiment	Human use
2601	Papaver rhoeas L.	Papaveraceae	Young leaf	Raw	Human use
2601	Pistacia lentiscus L.	Anacardiaceae	Fruit	Raw	Animal use
2601	Pistacia terebinthus L.	Anacardiaceae	Fruit	Raw	Animal use
2601	Prunus avium (L.) L.	Rosaceae	Fruit	High-grade alcoholic beverage	Human use
2601	Prunus spinosa L.	Rosaceae	Fruit	High-grade alcoholic beverage	Human use
2601	Rhamnus lycioides L.	Rhamnaceae	Fruit	Raw	Animal use
2601	Rorippa nasturtium-aquaticum (L.) Hayek	Brassicaceae	Young aerial part	Raw	Human use
2601	Rosa sp.	Rosaceae	Fruit	Cooked with sugar	Human use
2601	Rosmarinus officinalis L.	Lamiaceae	Aerial part	Condiment	Human use
2601	Salvia officinalis L. lavandulifolia (Vahl) Gams	Lamiaceae	Leaf	Condiment	Human use
2601	Satureja montana L.	Lamiaceae	Aerial part	Condiment	Human use
2601	Satureja montana L.	Lamiaceae	Aerial part	Condiment	Human use
2601	Scirpus holoschoenus L.	Cyperaceae	Leaf	Raw	Human use
2601	Silene vulgaris (Moench) Garcke	Caryophyllaceae	Leaf	Cooked with oil	Human use
2601	Silene vulgaris (Moench) Garcke	Caryophyllaceae	Young leaf	Raw	Human use
2601	Silybum marianum (L.) Gaertn.	Asteraceae	Inflorescence	Raw	Human use
2601	Silybum marianum (L.) Gaertn.	Asteraceae	Seed	Raw	Animal use
2601	Tanacetum balsamita L.	Asteraceae	Leaf	High-grade alcoholic beverage	Human use
2601	Taraxacum officinale Weber in Wiggers	Asteraceae	Young leaf	Raw	Human use
2601	Urospermum dalechampii (L.) Scop. ex F.W.Schmidt	Asteraceae	Leaf	Raw	Human use
2602	Arbutus unedo L.	Ericaceae	Leaf	Beverage made with water	Human use
2602	Artemisia absinthium L.	Asteraceae	Not reported	High-grade alcoholic beverage	Human use
2602	Asparagus acutifolius L.	Asparagaceae	Young shoot	Not reported	Human use
2602	Borago officinalis L.	Boraginaceae	Leaf	Boiled in water	Human use
2602	Celtis australis L.	Cannabaceae	Fruit	Raw	Human use
2602	Cytinus hypocistis (L.) L.	Cytinaceae	Aerial part	Raw	Human use
2602	Foeniculum vulgare Mill. piperitum (Ucria) Cout.	Apiaceae	Aerial part	Raw	Human use
2602	Glycyrrhiza glabra L.	Fabaceae	Root	Raw	Human use
2602	Jasonia saxatilis (Lam.) Guss.	Asteraceae	Flowering aerial part	Beverage made with water	Human use
2602	Juglans regia L.	Juglandaceae	Fruit	High-grade alcoholic beverage	Human use
2602	Juniperus oxycedrus L. oxycedrus	Cupressaceae	Fructification	Condiment	Human use
2602	Juniperus oxycedrus L. oxycedrus	Cupressaceae	Fructification	Condiment	Human use
2602	Juniperus oxycedrus L. oxycedrus	Cupressaceae	Fructification	Raw	Animal use
2602	Juniperus phoenicea L. phoenicea	Cupressaceae	Fructification	Raw	Animal use
2602	Malva sylvestris L.	Malvaceae	Fruit	Raw	Human use
2602	Opuntia maxima Mill.	Cactaceae	Fruit	Beverage made with water	Human use
2602	Opuntia maxima Mill.	Cactaceae	Fruit	Cooked with sugar	Human use
2602	Opuntia maxima Mill.	Cactaceae	Fruit	Raw	Human use
2602	Origanum vulgare L.	Lamiaceae	Flowering aerial part	Condiment	Human use
2602	Papaver rhoeas L.	Papaveraceae	Young leaf	Raw	Human use
2602	Pistacia lentiscus L.	Anacardiaceae	Fruit	Raw	Animal use
2602	Pistacia terebinthus L.	Anacardiaceae	Fruit	Raw	Animal use
2602	Prunus avium (L.) L.	Rosaceae	Fruit	High-grade alcoholic beverage	Human use
2602	Prunus spinosa L.	Rosaceae	Fruit	High-grade alcoholic beverage	Human use
2602	Rhamnus lycioides L.	Rhamnaceae	Fruit	Raw	Animal use
2602	Rorippa nasturtium-aquaticum (L.) Hayek	Brassicaceae	Young aerial part	Raw	Human use
2602	Rosa sp.	Rosaceae	Fruit	Cooked with sugar	Human use
2602	Rosmarinus officinalis L.	Lamiaceae	Aerial part	Condiment	Human use
2602	Salvia officinalis L. lavandulifolia (Vahl) Gams	Lamiaceae	Leaf	Condiment	Human use
2602	Satureja montana L.	Lamiaceae	Aerial part	Condiment	Human use
2602	Satureja montana L.	Lamiaceae	Aerial part	Condiment	Human use
2602	Scirpus holoschoenus L.	Cyperaceae	Leaf	Raw	Human use
2602	Silene vulgaris (Moench) Garcke	Caryophyllaceae	Leaf	Cooked with oil	Human use
2602	Silene vulgaris (Moench) Garcke	Caryophyllaceae	Young leaf	Raw	Human use
2602	Silybum marianum (L.) Gaertn.	Asteraceae	Inflorescence	Raw	Human use
2602	Silybum marianum (L.) Gaertn.	Asteraceae	Seed	Raw	Animal use
2602	Tanacetum balsamita L.	Asteraceae	Leaf	High-grade alcoholic beverage	Human use
2602	Taraxacum officinale Weber in Wiggers	Asteraceae	Young leaf	Raw	Human use
2602	Urospermum dalechampii (L.) Scop. ex F.W.Schmidt	Asteraceae	Leaf	Raw	Human use
2713	Arbutus unedo L.	Ericaceae	Fruit	Raw	Human use
2713	Beta vulgaris L. maritima (L.) Arcang.	Amaranthaceae	Leaf	Boiled in water	Human use
2713	Capsicum frutescens L.	Solanaceae	Fruit	Condiment	Human use
2713	Celtis australis L.	Cannabaceae	Fruit	Raw	Human use
2713	Erodium cicutarium (L.) L'Hér. in Ait.	Geraniaceae	Leaf	Boiled in water	Human use
2713	Ficus carica L.	Moraceae	Fruit	Air dried	Human use
2713	Foeniculum vulgare Mill. piperitum (Ucria) Cout.	Apiaceae	Aerial part	Boiled in water	Human use
2713	Juglans regia L.	Juglandaceae	Fruit	High-grade alcoholic beverage	Human use
2713	Laurus nobilis L.	Lauraceae	Leaf	Condiment	Human use
2713	Mentha spicata L.	Lamiaceae	Leaf	Condiment	Human use
2713	Olea europaea L. europaea var. europaea	Oleaceae	Fruit	Preserved	Human use
2713	Papaver rhoeas L.	Papaveraceae	Leaf	Raw	Human use
2713	Prunus dulcis (Mill.) Weeb.	Rosaceae	Fruit	Preserved in vinegar	Human use
2713	Prunus dulcis (Mill.) Weeb.	Rosaceae	Fruit	Raw	Human use
2713	Pyrus spinosa Forsk.	Rosaceae	Fruit	Raw	Human use
2713	Quercus ilex L.	Fagaceae	Fruit	Not reported	Human use
2713	Rosmarinus officinalis L.	Lamiaceae	Aerial part	Condiment	Human use
2713	Rosmarinus officinalis L.	Lamiaceae	Aerial part	Condiment	Human use
2713	Rubus ulmifolius Schott	Rosaceae	Fruit	Raw	Human use
2713	Satureja montana L.	Lamiaceae	Aerial part	Condiment	Human use
2713	Silybum marianum (L.) Gaertn.	Asteraceae	Inflorescence	Raw	Human use
2713	Sonchus oleraceus L.	Asteraceae	Leaf	Raw	Human use
2713	Sorbus domestica L.	Rosaceae	Fruit	Air dried	Human use
2713	Sorbus domestica L.	Rosaceae	Fruit	Raw	Human use
2713	Taraxacum officinale Weber in Wiggers	Asteraceae	Leaf	Raw	Human use
2713	Thymus vulgaris L.	Lamiaceae	Flowering aerial part	Condiment	Human use
2713	Thymus vulgaris L.	Lamiaceae	Flowering aerial part	Condiment	Human use
2713	Vitis vinifera L.	Vitaceae	Fruit juice	Wine-based beverage	Human use
2714	Thymus vulgaris L.	Lamiaceae	Flowering aerial part	Boiled in water	Human use
2715	Arbutus unedo L.	Ericaceae	Fruit	Raw	Human use
2715	Beta vulgaris L. vulgaris var. crassa (Alef.) Helm	Amaranthaceae	Whole plant	Not reported	Animal use
2715	Brassica oleracea L. oleracea var. capitata L.	Brassicaceae	Leaf	Not reported	Human use
2715	Capsicum frutescens L.	Solanaceae	Fruit	Condiment	Human use
2715	Celtis australis L.	Cannabaceae	Fruit	Raw	Human use
2715	Cucurbita ficifolia C.D.Bouché in Verh.	Cucurbitaceae	Fruit	Cooked with sugar	Human use
2715	Cydonia oblonga Mill.	Rosaceae	Fruit	Cooked with sugar	Human use
2715	Diplotaxis erucoides (L.) DC.	Brassicaceae	Aerial part	Raw	Animal use
2715	Eruca vesicaria (L.) Cav. sativa (Mill.) Thell. in Hegi	Brassicaceae	Leaf	Raw	Human use
2715	Ficus carica L.	Moraceae	Fruit	Air dried	Human use
2715	Ficus carica L.	Moraceae	Fruit	Raw	Human use
2715	Foeniculum vulgare Mill. piperitum (Ucria) Cout.	Apiaceae	Young aerial part	Cooked with oil	Human use
2715	Helianthus tuberosus L.	Asteraceae	Tuber	Preserved in vinegar	Human use
2715	Helianthus tuberosus L.	Asteraceae	Tuber	Raw	Human use
2715	Juglans regia L.	Juglandaceae	Fruit	High-grade alcoholic beverage	Human use
2715	Juglans regia L.	Juglandaceae	Fruit	Wine-based beverage	Human use
2715	Plantago lanceolata L.	Plantaginaceae	Seed	Not reported	Animal use
2715	Prunus armeniaca L.	Rosaceae	Fruit	Raw	Human use
2715	Prunus avium (L.) L.	Rosaceae	Fruit	Raw	Human use
2715	Prunus domestica L.	Rosaceae	Fruit	Preserved in sugar	Human use
2715	Prunus domestica L.	Rosaceae	Fruit	Raw	Human use
2715	Punica granatum L.	Lythraceae	Fruit	Raw	Human use
2715	Pyrus spinosa Forsk.	Rosaceae	Fruit	Raw	Human use
2715	Rosmarinus officinalis L.	Lamiaceae	Aerial part	Condiment	Human use
2715	Rubus ulmifolius Schott	Rosaceae	Fruit	Raw	Human use
2715	Silene vulgaris (Moench) Garcke	Caryophyllaceae	Leaf	Raw	Human use
2715	Silybum marianum (L.) Gaertn.	Asteraceae	Inflorescence	Raw	Human use
2715	Sorbus domestica L.	Rosaceae	Fruit	Raw	Human use
2715	Thymus vulgaris L.	Lamiaceae	Flowering aerial part	Condiment	Human use
2715	Triticum aestivum L.	Poaceae	Bran	Not reported	Animal use
2715	Triticum aestivum L.	Poaceae	Fruit	Toasted	Human use
2716	Arbutus unedo L.	Ericaceae	Fruit	Raw	Human use
2716	Beta vulgaris L. vulgaris var. crassa (Alef.) Helm	Amaranthaceae	Whole plant	Not reported	Animal use
2716	Brassica oleracea L. oleracea var. capitata L.	Brassicaceae	Leaf	Not reported	Human use
2716	Capsicum frutescens L.	Solanaceae	Fruit	Condiment	Human use
2716	Celtis australis L.	Cannabaceae	Fruit	Raw	Human use
2716	Cucurbita ficifolia C.D.Bouché in Verh.	Cucurbitaceae	Fruit	Cooked with sugar	Human use
2716	Cydonia oblonga Mill.	Rosaceae	Fruit	Cooked with sugar	Human use
2716	Diplotaxis erucoides (L.) DC.	Brassicaceae	Aerial part	Raw	Animal use
2716	Eruca vesicaria (L.) Cav. sativa (Mill.) Thell. in Hegi	Brassicaceae	Leaf	Raw	Human use
2716	Ficus carica L.	Moraceae	Fruit	Air dried	Human use
2716	Ficus carica L.	Moraceae	Fruit	Raw	Human use
2716	Foeniculum vulgare Mill. piperitum (Ucria) Cout.	Apiaceae	Young aerial part	Cooked with oil	Human use
2716	Helianthus tuberosus L.	Asteraceae	Tuber	Preserved in vinegar	Human use
2716	Helianthus tuberosus L.	Asteraceae	Tuber	Raw	Human use
2716	Juglans regia L.	Juglandaceae	Fruit	High-grade alcoholic beverage	Human use
2716	Juglans regia L.	Juglandaceae	Fruit	Wine-based beverage	Human use
2716	Plantago lanceolata L.	Plantaginaceae	Seed	Not reported	Animal use
2716	Prunus armeniaca L.	Rosaceae	Fruit	Raw	Human use
2716	Prunus avium (L.) L.	Rosaceae	Fruit	Raw	Human use
2716	Prunus domestica L.	Rosaceae	Fruit	Preserved in sugar	Human use
2716	Prunus domestica L.	Rosaceae	Fruit	Raw	Human use
2716	Punica granatum L.	Lythraceae	Fruit	Raw	Human use
2716	Pyrus spinosa Forsk.	Rosaceae	Fruit	Raw	Human use
2716	Rosmarinus officinalis L.	Lamiaceae	Aerial part	Condiment	Human use
2716	Rubus ulmifolius Schott	Rosaceae	Fruit	Raw	Human use
2716	Silene vulgaris (Moench) Garcke	Caryophyllaceae	Leaf	Raw	Human use
2716	Silybum marianum (L.) Gaertn.	Asteraceae	Inflorescence	Raw	Human use
2716	Sorbus domestica L.	Rosaceae	Fruit	Raw	Human use
2716	Thymus vulgaris L.	Lamiaceae	Flowering aerial part	Condiment	Human use
2716	Triticum aestivum L.	Poaceae	Bran	Not reported	Animal use
2716	Triticum aestivum L.	Poaceae	Fruit	Toasted	Human use

## Sheet: Other uses
Informant ID	Taxon	Family	Used part	Other uses
684	Arundo donax	Poaceae	Stem	Agrosilvopastoral management
684	Arundo donax	Poaceae	Stem	Agrosilvopastoral management
684	Celtis australis	Cannabaceae	Seed	Ludic
684	Celtis australis	Cannabaceae	Stem	Ludic
684	Corylus avellana	Betulaceae	Stem	Agrosilvopastoral management
684	Genista scorpius	Fabaceae	Aerial part	Domestic
684	Lygeum spartum	Poaceae	Aerial part	Domestic
684	Mantisalca salmantica	Asteraceae	Aerial part	Broom elaboration
684	Olea europaea europaea var. europaea	Oleaceae	Stem	Fuel obtaining: firewood
684	Pinus halepensis	Pinaceae	Aerial part	Fuel obtaining: firewood
684	Prunus dulcis	Rosaceae	Stem	Fuel obtaining: firewood
684	Quercus coccifera	Fagaceae	Aerial part	Domestic
684	Sorbus domestica	Rosaceae	Stem	Unclassified
684	Sorbus domestica	Rosaceae	Stem	Wheeled vehicles manufacturing
684	Typha latifolia	Typhaceae	Aerial part	Domestic
684	Vicia sativa	Fabaceae	Whole plant	Agrosilvopastoral management
685	Arundo donax	Poaceae	Stem	Agrosilvopastoral management
685	Arundo donax	Poaceae	Stem	Ludic
685	Celtis australis	Cannabaceae	Seed	Ludic
685	Genista scorpius	Fabaceae	Aerial part	Domestic
685	Olea europaea europaea var. europaea	Oleaceae	Stem	Fuel obtaining: firewood
685	Prunus dulcis	Rosaceae	Stem	Fuel obtaining: firewood
685	Quercus coccifera	Fagaceae	Aerial part	Fuel obtaining: firewood
685	Typha latifolia	Typhaceae	Aerial part	Unclassified
686	Arundo donax	Poaceae	Stem	Agrosilvopastoral management
686	Arundo donax	Poaceae	Stem	Agrosilvopastoral management
686	Citrus sinensis	Rutaceae	Fruit	For pig slaughter
686	Helichrysum stoechas	Asteraceae	Inflorescence	Magic and religious beliefs and practices
686	Laurus nobilis	Lauraceae	Aerial part	Magic and religious beliefs and practices
686	Olea europaea europaea var. europaea	Oleaceae	Aerial part	Magic and religious beliefs and practices
686	Olea europaea europaea var. europaea	Oleaceae	Aerial part	Magic and religious beliefs and practices
686	Olea europaea europaea var. europaea	Oleaceae	Seed	Costume jewelry elaboration
686	Olea europaea europaea var. europaea	Oleaceae	Stem	Fuel obtaining: firewood
686	Phoenix dactylifera	Arecaceae	Leaf	Broom elaboration
686	Phoenix dactylifera	Arecaceae	Leaf	Magic and religious beliefs and practices
686	Prunus dulcis	Rosaceae	Stem	Fuel obtaining: firewood
687	Arundo donax	Poaceae	Stem	Agrosilvopastoral management
687	Arundo donax	Poaceae	Stem	Agrosilvopastoral management
687	Citrus sinensis	Rutaceae	Fruit	For pig slaughter
687	Helichrysum stoechas	Asteraceae	Inflorescence	Magic and religious beliefs and practices
687	Laurus nobilis	Lauraceae	Aerial part	Magic and religious beliefs and practices
687	Olea europaea europaea var. europaea	Oleaceae	Aerial part	Magic and religious beliefs and practices
687	Olea europaea europaea var. europaea	Oleaceae	Aerial part	Magic and religious beliefs and practices
687	Olea europaea europaea var. europaea	Oleaceae	Seed	Costume jewelry elaboration
687	Olea europaea europaea var. europaea	Oleaceae	Stem	Fuel obtaining: firewood
687	Phoenix dactylifera	Arecaceae	Leaf	Broom elaboration
687	Phoenix dactylifera	Arecaceae	Leaf	Magic and religious beliefs and practices
687	Prunus dulcis	Rosaceae	Stem	Fuel obtaining: firewood
688	Arundo donax	Poaceae	Stem	Agrosilvopastoral management
688	Arundo donax	Poaceae	Stem	Agrosilvopastoral management
688	Arundo donax	Poaceae	Stem	Basketry
688	Brachypodium phoenicoides	Poaceae	Aerial part	Unclassified
688	Celtis australis	Cannabaceae	Stem	Cane elaboration
688	Mentha sp.	Lamiaceae	Whole plant	Repellent
688	Typha latifolia	Typhaceae	Aerial part	Unclassified
688	Vitis vinifera	Vitaceae	Aerial part	Fuel obtaining: firewood
689	Arundo donax	Poaceae	Stem	Agrosilvopastoral management
689	Arundo donax	Poaceae	Stem	Ludic
689	Arundo donax	Poaceae	Stem	Unclassified
689	Celtis australis	Cannabaceae	Seed	Ludic
689	Limonium hibericum	Plumbaginaceae	Flowering aerial part	Bouquet elaboration
689	Limonium hibericum	Plumbaginaceae	Flowering aerial part	Repellent
689	Olea europaea europaea var. europaea	Oleaceae	Stem	Fuel obtaining: firewood
689	Prunus dulcis	Rosaceae	Stem	Fuel obtaining: firewood
689	Quercus coccifera	Fagaceae	Aerial part	Domestic
689	Typha latifolia	Typhaceae	Aerial part	Unclassified
690	Arundo donax	Poaceae	Stem	Agrosilvopastoral management
690	Arundo donax	Poaceae	Stem	Domestic
690	Ruta chalepensis angustifolia	Rutaceae	Aerial part	Repellent
690	Typha latifolia	Typhaceae	Aerial part	Basketry
690	Typha latifolia	Typhaceae	Aerial part	Unclassified
692	Allium sativum	Amaryllidaceae	Bulb	Agrosilvopastoral management
692	Rosmarinus officinalis	Lamiaceae	Aerial part	Air freshener
692	Rosmarinus officinalis	Lamiaceae	Aerial part	Unclassified
692	Salvia officinalis officinalis	Lamiaceae	Leaf	Cosmetic
692	Sorbus domestica	Rosaceae	Fruit	Folk oral literature
693	Arundo donax	Poaceae	Stem	Agrosilvopastoral management
693	Celtis australis	Cannabaceae	Stem	Agrosilvopastoral management
693	Corylus avellana	Betulaceae	Stem	Cane elaboration
693	Hordeum vulgare	Poaceae	Aerial part	Agrosilvopastoral management
693	Lygeum spartum	Poaceae	Aerial part	Agrosilvopastoral management
693	Nicotiana tabacum	Solanaceae	Leaf	Agrosilvopastoral management
693	Nicotiana tabacum	Solanaceae	Whole plant	Agrosilvopastoral management
693	Sorbus domestica	Rosaceae	Fruit	Folk oral literature
693	Triticum aestivum	Poaceae	Aerial part	Agrosilvopastoral management
693	Urtica urens	Urticaceae	Aerial part	Agrosilvopastoral management
694	Ficus carica	Moraceae	Whole plant	Unclassified
694	Retama sphaerocarpa	Fabaceae	Stem	Magic and religious beliefs and practices
694	Sorbus domestica	Rosaceae	Fruit	Folk oral literature
695	Arundo donax	Poaceae	Stem	Agrosilvopastoral management
695	Arundo donax	Poaceae	Stem	Unclassified
695	Celtis australis	Cannabaceae	Stem	Agrosilvopastoral management
695	Corylus avellana	Betulaceae	Aerial part	Folk oral literature
695	Corylus avellana	Betulaceae	Stem	Basketry
695	Corylus avellana	Betulaceae	Stem	Cane elaboration
695	Equisetum ramosissimum	Equisetaceae	Aerial part	Agrosilvopastoral management
695	Matricaria recutita	Asteraceae	Whole plant	Repellent
695	Medicago sativa sativa	Fabaceae	Aerial part	Agrosilvopastoral management
695	Ocimum basilicum	Lamiaceae	Whole plant	Agrosilvopastoral management
695	Petroselinum crispum	Apiaceae	Whole plant	Repellent
695	Ruta chalepensis angustifolia	Rutaceae	Aerial part	Repellent
695	Sambucus nigra	Adoxaceae	Whole plant	Repellent
695	Solanum lycopersicum	Solanaceae	Whole plant	Agrosilvopastoral management
695	Urtica urens	Urticaceae	Aerial part	Agrosilvopastoral management
696	Aconitum napellus	Ranunculaceae	Aerial part	For fishing
696	Celtis australis	Cannabaceae	Stem	Agrosilvopastoral management
696	Ruta chalepensis angustifolia	Rutaceae	Aerial part	Repellent
697	Arundo donax	Poaceae	Stem	Agrosilvopastoral management
697	Glycyrrhiza glabra	Fabaceae	Root	Unclassified
697	Rosa sp.	Rosaceae	Flower	Unclassified
697	Scirpus holoschoenus	Cyperaceae	Stem	Basketry
697	Syzygium aromaticum	Myrtaceae	Floral bud	Unclassified
698	Olea europaea europaea var. europaea	Oleaceae	Fruit juice	Magic and religious beliefs and practices
698	Solanum lycopersicum	Solanaceae	Fruit	Cosmetic
1621	Arundo donax	Poaceae	Stem	Agrosilvopastoral management
1621	Dorycnium pentaphyllum	Fabaceae	Aerial part	Broom elaboration
1621	Equisetum ramosissimum	Equisetaceae	Aerial part	Agrosilvopastoral management
1621	Helichrysum stoechas	Asteraceae	Flowering aerial part	Bouquet elaboration
1621	Linum tenuifolium suffruticosum	Linaceae	Whole plant	Folk oral literature
1621	Olea europaea europaea var. europaea	Oleaceae	Aerial part	Fuel obtaining: firewood
1621	Prunus dulcis	Rosaceae	Stem	Fuel obtaining: firewood
1621	Quercus coccifera	Fagaceae	Aerial part	Fuel obtaining: firewood
1621	Ruta chalepensis angustifolia	Rutaceae	Whole plant	Folk oral literature
1621	Stipa pennata eriocaulis	Poaceae	Aerial part	Bouquet elaboration
1621	Urtica urens	Urticaceae	Aerial part	Agrosilvopastoral management
1622	Arundo donax	Poaceae	Stem	Agrosilvopastoral management
1622	Arundo donax	Poaceae	Stem	Agrosilvopastoral management
1622	Arundo donax	Poaceae	Stem	Unclassified
1622	Buxus sempervirens	Buxaceae	Stem	Cookware elaboration
1622	Buxus sempervirens	Buxaceae	Stem	For sewing
1622	Celtis australis	Cannabaceae	Stem	Agrosilvopastoral management
1622	Genista scorpius	Fabaceae	Aerial part	For pig slaughter
1622	Helichrysum stoechas	Asteraceae	Flowering aerial part	Bouquet elaboration
1622	Lygeum spartum	Poaceae	Aerial part	Rope elaboration
1622	Mantisalca salmantica	Asteraceae	Aerial part	Broom elaboration
1622	Olea europaea europaea var. europaea	Oleaceae	Stem	Fuel obtaining: firewood
1622	Prunus dulcis	Rosaceae	Stem	Fuel obtaining: firewood
1622	Quercus ilex	Fagaceae	Stem	Fuel obtaining: firewood
1622	Retama sphaerocarpa	Fabaceae	Aerial part	Broom elaboration
1622	Thymelaea tinctoria tinctoria	Thymelaeaceae	Flower	Dyer
1623	Arundo donax	Poaceae	Stem	Agrosilvopastoral management
1623	Arundo donax	Poaceae	Stem	Ludic
1623	Celtis australis	Cannabaceae	Seed	Ludic
1623	Celtis australis	Cannabaceae	Stem	Agrosilvopastoral management
1623	Celtis australis	Cannabaceae	Stem	Cane elaboration
1623	Genista scorpius	Fabaceae	Aerial part	Unclassified
1623	Mantisalca salmantica	Asteraceae	Aerial part	Broom elaboration
1624	Avena sterilis	Poaceae	Inflorescence	Ludic
1624	Celtis australis	Cannabaceae	Stem	Agrosilvopastoral management
1624	Celtis australis	Cannabaceae	Stem	Cane elaboration
1624	Genista scorpius	Fabaceae	Aerial part	For pig slaughter
1624	Genista scorpius	Fabaceae	Aerial part	Fuel obtaining: firewood
1624	Globularia alypum	Plantaginaceae	Flowering aerial part	Bouquet elaboration
1624	Papaver rhoeas	Papaveraceae	Flower	Ludic
1624	Quercus coccifera	Fagaceae	Aerial part	Fuel obtaining: firewood
1624	Quercus coccifera	Fagaceae	Stem	Cane elaboration
1624	Retama sphaerocarpa	Fabaceae	Aerial part	Broom elaboration
1624	Rosmarinus officinalis	Lamiaceae	Aerial part	Unclassified
1624	Thymus vulgaris	Lamiaceae	Aerial part	Unclassified
1625	Celtis australis	Cannabaceae	Stem	Agrosilvopastoral management
1625	Celtis australis	Cannabaceae	Stem	Cane elaboration
1625	Dorycnium pentaphyllum	Fabaceae	Aerial part	Broom elaboration
1625	Fraxinus angustifolia	Oleaceae	Stem	Cane elaboration
1625	Lygeum spartum	Poaceae	Aerial part	Agrosilvopastoral management
1625	Nicotiana tabacum	Solanaceae	Leaf	Smoking
2301	Aesculus hippocastanum	Sapindaceae	Fruit	Magic and religious beliefs and practices
2301	Aphyllanthes monspeliensis	Asparagaceae	Root	Domestic
2301	Arundo donax	Poaceae	Stem	Agrosilvopastoral management
2301	Brachypodium phoenicoides	Poaceae	Aerial part	Unclassified
2301	Celtis australis	Cannabaceae	Stem	Agrosilvopastoral management
2301	Chamaerops humilis	Arecaceae	Aerial part	Broom elaboration
2301	Dorycnium pentaphyllum	Fabaceae	Aerial part	Broom elaboration
2301	Genista scorpius	Fabaceae	Aerial part	For pig slaughter
2301	Helichrysum stoechas	Asteraceae	Flowering aerial part	Magic and religious beliefs and practices
2301	Helichrysum stoechas	Asteraceae	Flowering aerial part	Magic and religious beliefs and practices
2301	Juglans regia	Juglandaceae	Endocarp	Ludic
2301	Juniperus oxycedrus oxycedrus	Cupressaceae	Fructification	Magic and religious beliefs and practices
2301	Juniperus phoenicea phoenicea	Cupressaceae	Stem	Cane elaboration
2301	Juniperus phoenicea phoenicea	Cupressaceae	Whole plant	Magic and religious beliefs and practices
2301	Lavandula latifolia	Lamiaceae	Floral summit	Magic and religious beliefs and practices
2301	Leuzea conifera	Asteraceae	Inflorescence	Ludic
2301	Lygeum spartum	Poaceae	Aerial part	Unclassified
2301	Mantisalca salmantica	Asteraceae	Aerial part	Broom elaboration
2301	Pistacia lentiscus	Anacardiaceae	Aerial part	Repellent
2301	Prunus dulcis	Rosaceae	Aerial part	Fuel obtaining: firewood
2301	Prunus dulcis	Rosaceae	Stem	Fuel obtaining: firewood
2301	Quercus coccifera	Fagaceae	Aerial part	Domestic
2301	Quercus coccifera	Fagaceae	Stem	Cane elaboration
2301	Quercus faginea	Fagaceae	Cecidium	Ludic
2301	Quercus faginea	Fagaceae	Stem	Cane elaboration
2301	Quercus ilex	Fagaceae	Stem	Fuel obtaining: charcoal
2301	Rosmarinus officinalis	Lamiaceae	Aerial part	Fuel obtaining: firewood
2301	Ruscus aculeatus	Asparagaceae	Aerial part	Magic and religious beliefs and practices
2301	Sambucus nigra	Adoxaceae	Stem	Agrosilvopastoral management
2301	Viscum album austriacum	Santalaceae	Aerial part	Magic and religious beliefs and practices
2301	Viscum album austriacum	Santalaceae	Stem	For hunting
2301	Viscum album austriacum	Santalaceae	Stem	Unclassified
2302	Helichrysum stoechas	Asteraceae	Flowering aerial part	Air freshener
2302	Iris germanica	Iridaceae	Whole plant	Unclassified
2302	Lavandula angustifolia angustifolia	Lamiaceae	Floral summit	Cosmetic
2302	Lavandula angustifolia angustifolia	Lamiaceae	Whole plant	For gardening
2302	Lavandula latifolia	Lamiaceae	Floral summit	Air freshener
2302	Mentha spicata	Lamiaceae	Whole plant	Repellent
2302	Salvia officinalis officinalis	Lamiaceae	Whole plant	For gardening
2305	Crocus sativus	Iridaceae	Flower	Honey obtention
2306	Coronilla valentina glauca	Fabaceae	Whole plant	For gardening
2306	Dorycnium pentaphyllum	Fabaceae	Aerial part	Broom elaboration
2306	Helichrysum stoechas	Asteraceae	Flowering aerial part	Bouquet elaboration
2306	Lunaria annua	Brassicaceae	Fructified aerial part	Bouquet elaboration
2306	Lunaria annua	Brassicaceae	Whole plant	For gardening
2306	Mantisalca salmantica	Asteraceae	Aerial part	Broom elaboration
2306	Olea europaea europaea var. europaea	Oleaceae	Aerial part	Magic and religious beliefs and practices
2306	Olea europaea europaea var. europaea	Oleaceae	Stem	Cane elaboration
2306	Pistacia lentiscus	Anacardiaceae	Stem	Cane elaboration
2306	Prunus dulcis	Rosaceae	Stem	Cane elaboration
2306	Pyrus spinosa	Rosaceae	Stem	Cane elaboration
2306	Rhamnus lycioides	Rhamnaceae	Stem	Domestic
2306	Rubus ulmifolius	Rosaceae	Whole plant	Magic and religious beliefs and practices
2306	Ruta chalepensis angustifolia	Rutaceae	Whole plant	For gardening
2306	Sambucus nigra	Adoxaceae	Whole plant	For gardening
2306	Santolina chamaecyparissus squarrosa	Asteraceae	Whole plant	For gardening
2306	Syringa vulgaris	Oleaceae	Whole plant	For gardening
2307	Celtis australis	Cannabaceae	Stem	Agrosilvopastoral management
2307	Dorycnium pentaphyllum	Fabaceae	Aerial part	Broom elaboration
2307	Fraxinus angustifolia	Oleaceae	Stem	Cane elaboration
2307	Helichrysum stoechas	Asteraceae	Flowering aerial part	Bouquet elaboration
2307	Lippia triphylla	Verbenaceae	Whole plant	For gardening
2307	Mantisalca salmantica	Asteraceae	Aerial part	Broom elaboration
2307	Retama sphaerocarpa	Fabaceae	Aerial part	Broom elaboration
2308	Erica multiflora	Ericaceae	Flowering aerial part	Bouquet elaboration
2308	Helichrysum stoechas	Asteraceae	Flowering aerial part	Bouquet elaboration
2308	Helichrysum stoechas	Asteraceae	Flowering aerial part	Magic and religious beliefs and practices
2308	Inula viscosa	Asteraceae	Aerial part	Domestic
2308	Limonium sp.	Plumbaginaceae	Flowering aerial part	Repellent
2308	Lygeum spartum	Poaceae	Aerial part	Rope elaboration
2308	Lygeum spartum	Poaceae	Aerial part	Shoes elaboration
2308	Malva sylvestris	Malvaceae	Whole plant	Folk oral literature
2308	Mantisalca salmantica	Asteraceae	Aerial part	Broom elaboration
2309	Arundo donax	Poaceae	Stem	Ludic
2309	Buxus sempervirens	Buxaceae	Stem	Timber
2309	Cannabis sativa	Cannabaceae	Whole plant	Agrosilvopastoral management
2309	Celtis australis	Cannabaceae	Seed	Ludic
2309	Celtis australis	Cannabaceae	Stem	Agrosilvopastoral management
2309	Dorycnium pentaphyllum	Fabaceae	Aerial part	Broom elaboration
2309	Genista scorpius	Fabaceae	Aerial part	Domestic
2309	Luffa cylindrica	Cucurbitaceae	Endocarp	Domestic
2309	Mantisalca salmantica	Asteraceae	Aerial part	Broom elaboration
2309	Nicotiana tabacum	Solanaceae	Whole plant	Agrosilvopastoral management
2309	Olea europaea europaea var. europaea	Oleaceae	Stem	Cane elaboration
2309	Urtica urens	Urticaceae	Aerial part	Agrosilvopastoral management
2309	Viscum album austriacum	Santalaceae	Stem	For hunting
2310	Cannabis sativa	Cannabaceae	Stem	Unclassified
2310	Celtis australis	Cannabaceae	Seed	Ludic
2310	Celtis australis	Cannabaceae	Stem	Agrosilvopastoral management
2310	Celtis australis	Cannabaceae	Stem	Cane elaboration
2310	Dorycnium pentaphyllum	Fabaceae	Aerial part	Broom elaboration
2310	Equisetum ramosissimum	Equisetaceae	Aerial part	Agrosilvopastoral management
2310	Genista scorpius	Fabaceae	Aerial part	For pig slaughter
2310	Helichrysum stoechas	Asteraceae	Flowering aerial part	Bouquet elaboration
2310	Helichrysum stoechas	Asteraceae	Flowering aerial part	Magic and religious beliefs and practices
2310	Juniperus phoenicea phoenicea	Cupressaceae	Stem	Cane elaboration
2310	Lavandula latifolia	Lamiaceae	Floral summit	Air freshener
2310	Lavandula latifolia	Lamiaceae	Floral summit	Bouquet elaboration
2310	Lygeum spartum	Poaceae	Aerial part	Shoes elaboration
2310	Sambucus nigra	Adoxaceae	Stem	Ludic
2310	Sorbus domestica	Rosaceae	Stem	Unclassified
2310	Typha latifolia	Typhaceae	Aerial part	Unclassified
2310	Urtica urens	Urticaceae	Aerial part	Agrosilvopastoral management
2311	Cannabis sativa	Cannabaceae	Stem	Unclassified
2311	Celtis australis	Cannabaceae	Seed	Ludic
2311	Celtis australis	Cannabaceae	Stem	Agrosilvopastoral management
2311	Celtis australis	Cannabaceae	Stem	Cane elaboration
2311	Dorycnium pentaphyllum	Fabaceae	Aerial part	Broom elaboration
2311	Equisetum ramosissimum	Equisetaceae	Aerial part	Agrosilvopastoral management
2311	Genista scorpius	Fabaceae	Aerial part	For pig slaughter
2311	Helichrysum stoechas	Asteraceae	Flowering aerial part	Bouquet elaboration
2311	Helichrysum stoechas	Asteraceae	Flowering aerial part	Magic and religious beliefs and practices
2311	Juniperus phoenicea phoenicea	Cupressaceae	Stem	Cane elaboration
2311	Lavandula latifolia	Lamiaceae	Floral summit	Air freshener
2311	Lavandula latifolia	Lamiaceae	Floral summit	Bouquet elaboration
2311	Lygeum spartum	Poaceae	Aerial part	Shoes elaboration
2311	Sambucus nigra	Adoxaceae	Stem	Ludic
2311	Sorbus domestica	Rosaceae	Stem	Unclassified
2311	Typha latifolia	Typhaceae	Aerial part	Unclassified
2311	Urtica urens	Urticaceae	Aerial part	Agrosilvopastoral management
2312	Cannabis sativa	Cannabaceae	Stem	Shoes elaboration
2312	Dorycnium pentaphyllum	Fabaceae	Aerial part	Broom elaboration
2312	Dorycnium pentaphyllum	Fabaceae	Flower	Honey obtention
2312	Inula viscosa	Asteraceae	Aerial part	Repellent
2312	Lygeum spartum	Poaceae	Aerial part	Agrosilvopastoral management
2312	Lygeum spartum	Poaceae	Aerial part	Shoes elaboration
2312	Lygeum spartum	Poaceae	Whole plant	Folk oral literature
2312	Mantisalca salmantica	Asteraceae	Aerial part	Broom elaboration
2312	Medicago sativa sativa	Fabaceae	Flower	Honey obtention
2312	Prunus dulcis	Rosaceae	Flower	Honey obtention
2312	Rosmarinus officinalis	Lamiaceae	Flower	Honey obtention
2312	Secale cereale	Poaceae	Aerial part	Agrosilvopastoral management
2312	Thymus vulgaris	Lamiaceae	Flower	Honey obtention
2312	Triticum aestivum	Poaceae	Aerial part	Agrosilvopastoral management
2321	Arundo donax	Poaceae	Stem	Agrosilvopastoral management
2321	Arundo donax	Poaceae	Stem	Ludic
2321	Celtis australis	Cannabaceae	Seed	Ludic
2321	Dorycnium pentaphyllum	Fabaceae	Aerial part	Broom elaboration
2321	Genista scorpius	Fabaceae	Aerial part	For pig slaughter
2321	Lygeum spartum	Poaceae	Aerial part	Agrosilvopastoral management
2321	Lygeum spartum	Poaceae	Aerial part	Shoes elaboration
2321	Mantisalca salmantica	Asteraceae	Aerial part	Broom elaboration
2321	Olea europaea europaea var. europaea	Oleaceae	Stem	Fuel obtaining: firewood
2321	Olea europaea europaea var. europaea	Oleaceae	Stem	Fuel obtaining: firewood
2321	Pistacia lentiscus	Anacardiaceae	Fruit	For hunting
2321	Prunus dulcis	Rosaceae	Stem	Fuel obtaining: firewood
2321	Quercus coccifera	Fagaceae	Aerial part	Fuel obtaining: firewood
2321	Rosa canina	Rosaceae	Fruit	Ludic
2321	Salsola soda	Amaranthaceae	Aerial part	Domestic
2321	Salsola vermiculata	Amaranthaceae	Aerial part	Fuel obtaining: firewood
2321	Stipa parviflora	Poaceae	Aerial part	For hunting
2321	Typha latifolia	Typhaceae	Aerial part	Unclassified
2321	Viscum album austriacum	Santalaceae	Stem	For hunting
2322	Arundo donax	Poaceae	Stem	Agrosilvopastoral management
2322	Celtis australis	Cannabaceae	Stem	Agrosilvopastoral management
2322	Dorycnium pentaphyllum	Fabaceae	Aerial part	Broom elaboration
2322	Genista scorpius	Fabaceae	Aerial part	For pig slaughter
2322	Lygeum spartum	Poaceae	Aerial part	Broom elaboration
2322	Olea europaea europaea var. europaea	Oleaceae	Fruit	For hunting
2322	Papaver rhoeas	Papaveraceae	Leaf	Smoking
2322	Prunus dulcis	Rosaceae	Stem	Fuel obtaining: firewood
2322	Viscum album austriacum	Santalaceae	Stem	For hunting
2323	Olea europaea europaea var. europaea	Oleaceae	Aerial part	Magic and religious beliefs and practices
2323	Olea europaea europaea var. europaea	Oleaceae	Fruit juice	Cosmetic
2324	Laurus nobilis	Lauraceae	Aerial part	Magic and religious beliefs and practices
2324	Olea europaea europaea var. europaea	Oleaceae	Aerial part	Magic and religious beliefs and practices
2324	Typha latifolia	Typhaceae	Aerial part	Unclassified
2324	Typha latifolia	Typhaceae	Fructified aerial part	Bouquet elaboration
2325	Arundo donax	Poaceae	Stem	Domestic
2325	Buxus sempervirens	Buxaceae	Stem	Cane elaboration
2325	Citrus limon	Rutaceae	Fruit juice	For pig slaughter
2325	Genista scorpius	Fabaceae	Aerial part	Domestic
2325	Genista scorpius	Fabaceae	Aerial part	For pig slaughter
2325	Helichrysum stoechas	Asteraceae	Flowering aerial part	Air freshener
2325	Helichrysum stoechas	Asteraceae	Flowering aerial part	Domestic
2325	Helichrysum stoechas	Asteraceae	Inflorescence	Magic and religious beliefs and practices
2325	Lavandula latifolia	Lamiaceae	Floral summit	Air freshener
2325	Lavandula latifolia	Lamiaceae	Floral summit	Domestic
2325	Limonium sp.	Plumbaginaceae	Flowering aerial part	Bouquet elaboration
2325	Limonium sp.	Plumbaginaceae	Flowering aerial part	Repellent
2325	Ocimum basilicum	Lamiaceae	Whole plant	Repellent
2325	Olea europaea europaea var. europaea	Oleaceae	Stem	Fuel obtaining: firewood
2325	Pinus halepensis	Pinaceae	Stem	Fuel obtaining: firewood
2325	Pinus halepensis	Pinaceae	Whole plant	Folk oral literature
2325	Pistacia lentiscus	Anacardiaceae	Aerial part	Repellent
2325	Pistacia lentiscus	Anacardiaceae	Aerial part	Repellent
2325	Prunus dulcis	Rosaceae	Stem	Fuel obtaining: firewood
2325	Prunus dulcis	Rosaceae	Whole plant	Folk oral literature
2325	Retama sphaerocarpa	Fabaceae	Aerial part	Broom elaboration
2325	Rosmarinus officinalis	Lamiaceae	Aerial part	Domestic
2345	Arundo donax	Poaceae	Stem	Domestic
2345	Celtis australis	Cannabaceae	Stem	Agrosilvopastoral management
2345	Celtis australis	Cannabaceae	Stem	Cane elaboration
2345	Dorycnium pentaphyllum	Fabaceae	Aerial part	Broom elaboration
2345	Ficus carica	Moraceae	Stem	Magic and religious beliefs and practices
2345	Genista scorpius	Fabaceae	Aerial part	For pig slaughter
2345	Helichrysum stoechas	Asteraceae	Flowering aerial part	Bouquet elaboration
2345	Laurus nobilis	Lauraceae	Aerial part	Magic and religious beliefs and practices
2345	Lavandula latifolia	Lamiaceae	Floral summit	Air freshener
2345	Lavandula latifolia	Lamiaceae	Floral summit	Bouquet elaboration
2345	Leuzea conifera	Asteraceae	Inflorescence	Bouquet elaboration
2345	Olea europaea europaea var. europaea	Oleaceae	Aerial part	Fuel obtaining: firewood
2345	Olea europaea europaea var. europaea	Oleaceae	Aerial part	Magic and religious beliefs and practices
2345	Olea europaea europaea var. europaea	Oleaceae	Fruit juice	Magic and religious beliefs and practices
2345	Pinus halepensis	Pinaceae	Stem	Fuel obtaining: firewood
2345	Rubus ulmifolius	Rosaceae	Leaf	Magic and religious beliefs and practices
2345	Sorbus domestica	Rosaceae	Stem	Cane elaboration
2345	Vitis vinifera	Vitaceae	Fruit juice	For pig slaughter
2346	Aphyllanthes monspeliensis	Asparagaceae	Root	Unclassified
2346	Cistus albidus	Cistaceae	Leaf	Smoking
2346	Dorycnium pentaphyllum	Fabaceae	Aerial part	Broom elaboration
2346	Genista scorpius	Fabaceae	Aerial part	For pig slaughter
2346	Helichrysum stoechas	Asteraceae	Flowering aerial part	Magic and religious beliefs and practices
2346	Juniperus oxycedrus oxycedrus	Cupressaceae	Fructification	Magic and religious beliefs and practices
2346	Lavandula latifolia	Lamiaceae	Floral summit	Cosmetic
2346	Leuzea conifera	Asteraceae	Inflorescence	Ludic
2346	Prunus dulcis	Rosaceae	Fruit	Magic and religious beliefs and practices
2346	Quercus coccifera	Fagaceae	Aerial part	Domestic
2346	Solanum tuberosum	Solanaceae	Tuber	Magic and religious beliefs and practices
2346	Viscum album austriacum	Santalaceae	Stem	For hunting
2347	Antirrhinum barrelieri Boreau subsp. litigiosum (Pau) O.Bolòs et J.Vigo	Plantaginaceae	Flower	Ludic
2347	Arundo donax	Poaceae	Stem	Ludic
2347	Buxus sempervirens	Buxaceae	Stem	Magic and religious beliefs and practices
2347	Celtis australis	Cannabaceae	Seed	Ludic
2347	Celtis australis	Cannabaceae	Stem	Cane elaboration
2347	Helichrysum stoechas	Asteraceae	Inflorescence	Magic and religious beliefs and practices
2347	Hordeum vulgare	Poaceae	Fruit	Magic and religious beliefs and practices
2347	Juniperus oxycedrus oxycedrus	Cupressaceae	Fructification	For hunting
2347	Juniperus phoenicea phoenicea	Cupressaceae	Stem	Cane elaboration
2347	Lavandula latifolia	Lamiaceae	Floral summit	Air freshener
2347	Lavandula latifolia	Lamiaceae	Whole plant	Agrosilvopastoral management
2347	Mentha sp.	Lamiaceae	Whole plant	Agrosilvopastoral management
2347	Nicotiana tabacum	Solanaceae	Whole plant	Agrosilvopastoral management
2347	Olea europaea europaea var. europaea	Oleaceae	Stem	Fuel obtaining: firewood
2347	Papaver rhoeas	Papaveraceae	Flower	Magic and religious beliefs and practices
2347	Pinus halepensis	Pinaceae	Aerial part	Agrosilvopastoral management
2347	Pinus halepensis	Pinaceae	Stem	Fuel obtaining: firewood
2347	Prunus dulcis	Rosaceae	Stem	Fuel obtaining: firewood
2347	Quercus coccifera	Fagaceae	Aerial part	Domestic
2347	Quercus ilex	Fagaceae	Stem	Fuel obtaining: firewood
2347	Rosa sp.	Rosaceae	Flower	Magic and religious beliefs and practices
2347	Santolina chamaecyparissus squarrosa	Asteraceae	Inflorescence	Magic and religious beliefs and practices
2347	Santolina chamaecyparissus squarrosa	Asteraceae	Whole plant	Agrosilvopastoral management
2347	Triticum aestivum	Poaceae	Fruit	Magic and religious beliefs and practices
2347	Vicia sativa	Fabaceae	Seed	Magic and religious beliefs and practices
2347	Viscum album austriacum	Santalaceae	Stem	For hunting
2352	Anacyclus clavatus	Asteraceae	Inflorescence	Dyer
2352	Arundo donax	Poaceae	Stem	Unclassified
2352	Bougainvillea sp.	Nyctaginaceae	Whole plant	For gardening
2352	Caesalpinia echinata	Fabaceae	Seed	Dyer
2352	Calendula officinalis	Asteraceae	Whole plant	For gardening
2352	Crocus sativus	Iridaceae	Flower	Dyer
2352	Ginkgo biloba	Ginkgoaceae	Whole plant	For gardening
2352	Helianthus annuus	Asteraceae	Whole plant	For gardening
2352	Helianthus tuberosus	Asteraceae	Not reported	Dyer
2352	Indigofera tinctoria	Fabaceae	Not reported	Dyer
2352	Ipomoea purpurea	Convolvulaceae	Not reported	Unclassified
2352	Ipomoea purpurea	Convolvulaceae	Whole plant	For gardening
2352	Juglans regia	Juglandaceae	Fruit	Dyer
2352	Lavandula angustifolia angustifolia	Lamiaceae	Floral summit	Repellent
2352	Linum usitatissimum	Linaceae	Whole plant	For gardening
2352	Lunaria annua	Brassicaceae	Seed	Unclassified
2352	Nerium oleander	Apocynaceae	Fruit	Dyer
2352	Oenothera biennis	Onagraceae	Root	Dyer
2352	Oenothera biennis	Onagraceae	Whole plant	For gardening
2352	Olea europaea europaea var. europaea	Oleaceae	Leaf	Dyer
2352	Papaver rhoeas	Papaveraceae	Flower	Dyer
2352	Reseda luteola	Resedaceae	Not reported	Dyer
2352	Rosa sp.	Rosaceae	Flower	Dyer
2352	Rosa sp.	Rosaceae	Fruit	Dyer
2352	Rubia tinctorum	Rubiaceae	Root	Dyer
2352	Rubia tinctorum	Rubiaceae	Whole plant	For gardening
2352	Santolina chamaecyparissus squarrosa	Asteraceae	Flowering aerial part	Dyer
2352	Spinacia oleracea	Amaranthaceae	Leaf	Dyer
2356	Arbutus unedo	Ericaceae	Aerial part	Magic and religious beliefs and practices
2356	Arundo donax	Poaceae	Stem	Agrosilvopastoral management
2356	Arundo donax	Poaceae	Stem	Domestic
2356	Dorycnium pentaphyllum	Fabaceae	Aerial part	Broom elaboration
2356	Foeniculum vulgare piperitum	Apiaceae	Aerial part	Domestic
2356	Helichrysum stoechas	Asteraceae	Flowering aerial part	Bouquet elaboration
2356	Laurus nobilis	Lauraceae	Aerial part	Magic and religious beliefs and practices
2356	Mantisalca salmantica	Asteraceae	Aerial part	Broom elaboration
2356	Olea europaea europaea var. europaea	Oleaceae	Aerial part	Magic and religious beliefs and practices
2356	Olea europaea europaea var. europaea	Oleaceae	Ash	Domestic
2356	Olea europaea europaea var. europaea	Oleaceae	Ash	Domestic
2356	Olea europaea europaea var. europaea	Oleaceae	Fruit juice	Domestic
2356	Olea europaea europaea var. europaea	Oleaceae	Fruit juice	Domestic
2356	Pinus halepensis	Pinaceae	Ash	Domestic
2356	Pinus halepensis	Pinaceae	Ash	Domestic
2356	Prunus dulcis	Rosaceae	Ash	Domestic
2356	Sorbus domestica	Rosaceae	Fruit	Folk oral literature
2356	Viscum album austriacum	Santalaceae	Aerial part	Magic and religious beliefs and practices
2357	Arbutus unedo	Ericaceae	Aerial part	Magic and religious beliefs and practices
2357	Arundo donax	Poaceae	Stem	Agrosilvopastoral management
2357	Arundo donax	Poaceae	Stem	Domestic
2357	Dorycnium pentaphyllum	Fabaceae	Aerial part	Broom elaboration
2357	Foeniculum vulgare piperitum	Apiaceae	Aerial part	Domestic
2357	Helichrysum stoechas	Asteraceae	Flowering aerial part	Bouquet elaboration
2357	Laurus nobilis	Lauraceae	Aerial part	Magic and religious beliefs and practices
2357	Mantisalca salmantica	Asteraceae	Aerial part	Broom elaboration
2357	Olea europaea europaea var. europaea	Oleaceae	Aerial part	Magic and religious beliefs and practices
2357	Olea europaea europaea var. europaea	Oleaceae	Ash	Domestic
2357	Olea europaea europaea var. europaea	Oleaceae	Ash	Domestic
2357	Olea europaea europaea var. europaea	Oleaceae	Fruit juice	Domestic
2357	Olea europaea europaea var. europaea	Oleaceae	Fruit juice	Domestic
2357	Pinus halepensis	Pinaceae	Ash	Domestic
2357	Pinus halepensis	Pinaceae	Ash	Domestic
2357	Prunus dulcis	Rosaceae	Ash	Domestic
2357	Sorbus domestica	Rosaceae	Fruit	Folk oral literature
2357	Viscum album austriacum	Santalaceae	Aerial part	Magic and religious beliefs and practices
2358	Arbutus unedo	Ericaceae	Aerial part	Magic and religious beliefs and practices
2358	Arundo donax	Poaceae	Stem	Agrosilvopastoral management
2358	Arundo donax	Poaceae	Stem	Domestic
2358	Dorycnium pentaphyllum	Fabaceae	Aerial part	Broom elaboration
2358	Foeniculum vulgare piperitum	Apiaceae	Aerial part	Domestic
2358	Helichrysum stoechas	Asteraceae	Flowering aerial part	Bouquet elaboration
2358	Laurus nobilis	Lauraceae	Aerial part	Magic and religious beliefs and practices
2358	Mantisalca salmantica	Asteraceae	Aerial part	Broom elaboration
2358	Olea europaea europaea var. europaea	Oleaceae	Aerial part	Magic and religious beliefs and practices
2358	Olea europaea europaea var. europaea	Oleaceae	Ash	Domestic
2358	Olea europaea europaea var. europaea	Oleaceae	Ash	Domestic
2358	Olea europaea europaea var. europaea	Oleaceae	Fruit juice	Domestic
2358	Olea europaea europaea var. europaea	Oleaceae	Fruit juice	Domestic
2358	Pinus halepensis	Pinaceae	Ash	Domestic
2358	Pinus halepensis	Pinaceae	Ash	Domestic
2358	Prunus dulcis	Rosaceae	Ash	Domestic
2358	Sorbus domestica	Rosaceae	Fruit	Folk oral literature
2358	Viscum album austriacum	Santalaceae	Aerial part	Magic and religious beliefs and practices
2359	Arbutus unedo	Ericaceae	Aerial part	Magic and religious beliefs and practices
2359	Arundo donax	Poaceae	Stem	Agrosilvopastoral management
2359	Arundo donax	Poaceae	Stem	Domestic
2359	Dorycnium pentaphyllum	Fabaceae	Aerial part	Broom elaboration
2359	Foeniculum vulgare piperitum	Apiaceae	Aerial part	Domestic
2359	Helichrysum stoechas	Asteraceae	Flowering aerial part	Bouquet elaboration
2359	Laurus nobilis	Lauraceae	Aerial part	Magic and religious beliefs and practices
2359	Mantisalca salmantica	Asteraceae	Aerial part	Broom elaboration
2359	Olea europaea europaea var. europaea	Oleaceae	Aerial part	Magic and religious beliefs and practices
2359	Olea europaea europaea var. europaea	Oleaceae	Ash	Domestic
2359	Olea europaea europaea var. europaea	Oleaceae	Ash	Domestic
2359	Olea europaea europaea var. europaea	Oleaceae	Fruit juice	Domestic
2359	Olea europaea europaea var. europaea	Oleaceae	Fruit juice	Domestic
2359	Pinus halepensis	Pinaceae	Ash	Domestic
2359	Pinus halepensis	Pinaceae	Ash	Domestic
2359	Prunus dulcis	Rosaceae	Ash	Domestic
2359	Sorbus domestica	Rosaceae	Fruit	Folk oral literature
2359	Viscum album austriacum	Santalaceae	Aerial part	Magic and religious beliefs and practices
2360	Arbutus unedo	Ericaceae	Aerial part	Magic and religious beliefs and practices
2360	Arundo donax	Poaceae	Stem	Agrosilvopastoral management
2360	Arundo donax	Poaceae	Stem	Domestic
2360	Dorycnium pentaphyllum	Fabaceae	Aerial part	Broom elaboration
2360	Foeniculum vulgare piperitum	Apiaceae	Aerial part	Domestic
2360	Helichrysum stoechas	Asteraceae	Flowering aerial part	Bouquet elaboration
2360	Laurus nobilis	Lauraceae	Aerial part	Magic and religious beliefs and practices
2360	Mantisalca salmantica	Asteraceae	Aerial part	Broom elaboration
2360	Olea europaea europaea var. europaea	Oleaceae	Aerial part	Magic and religious beliefs and practices
2360	Olea europaea europaea var. europaea	Oleaceae	Ash	Domestic
2360	Olea europaea europaea var. europaea	Oleaceae	Ash	Domestic
2360	Olea europaea europaea var. europaea	Oleaceae	Fruit juice	Domestic
2360	Olea europaea europaea var. europaea	Oleaceae	Fruit juice	Domestic
2360	Pinus halepensis	Pinaceae	Ash	Domestic
2360	Pinus halepensis	Pinaceae	Ash	Domestic
2360	Prunus dulcis	Rosaceae	Ash	Domestic
2360	Sorbus domestica	Rosaceae	Fruit	Folk oral literature
2360	Viscum album austriacum	Santalaceae	Aerial part	Magic and religious beliefs and practices
2361	Arbutus unedo	Ericaceae	Aerial part	Magic and religious beliefs and practices
2361	Arundo donax	Poaceae	Stem	Agrosilvopastoral management
2361	Arundo donax	Poaceae	Stem	Domestic
2361	Dorycnium pentaphyllum	Fabaceae	Aerial part	Broom elaboration
2361	Foeniculum vulgare piperitum	Apiaceae	Aerial part	Domestic
2361	Helichrysum stoechas	Asteraceae	Flowering aerial part	Bouquet elaboration
2361	Laurus nobilis	Lauraceae	Aerial part	Magic and religious beliefs and practices
2361	Mantisalca salmantica	Asteraceae	Aerial part	Broom elaboration
2361	Olea europaea europaea var. europaea	Oleaceae	Aerial part	Magic and religious beliefs and practices
2361	Olea europaea europaea var. europaea	Oleaceae	Ash	Domestic
2361	Olea europaea europaea var. europaea	Oleaceae	Ash	Domestic
2361	Olea europaea europaea var. europaea	Oleaceae	Fruit juice	Domestic
2361	Olea europaea europaea var. europaea	Oleaceae	Fruit juice	Domestic
2361	Pinus halepensis	Pinaceae	Ash	Domestic
2361	Pinus halepensis	Pinaceae	Ash	Domestic
2361	Prunus dulcis	Rosaceae	Ash	Domestic
2361	Sorbus domestica	Rosaceae	Fruit	Folk oral literature
2361	Viscum album austriacum	Santalaceae	Aerial part	Magic and religious beliefs and practices
2372	Antirrhinum barrelieri Boreau subsp. litigiosum (Pau) O.Bolòs et J.Vigo	Plantaginaceae	Flowering aerial part	Bouquet elaboration
2372	Genista scorpius	Fabaceae	Aerial part	For pig slaughter
2372	Helichrysum stoechas	Asteraceae	Flowering aerial part	Bouquet elaboration
2372	Olea europaea europaea var. europaea	Oleaceae	Fruit juice	Cosmetic
2372	Olea europaea europaea var. europaea	Oleaceae	Stem	Timber
2372	Prunus dulcis	Rosaceae	Flowering aerial part	Bouquet elaboration
2372	Prunus dulcis	Rosaceae	Resin	For hunting
2372	Quercus coccifera	Fagaceae	Stem	Agrosilvopastoral management
2372	Salvia officinalis lavandulifolia	Lamiaceae	Whole plant	Folk oral literature
2372	Viscum album austriacum	Santalaceae	Stem	For hunting
2373	Genista scorpius	Fabaceae	Aerial part	For pig slaughter
2374	Genista scorpius	Fabaceae	Aerial part	For pig slaughter
2420	Cistus albidus	Cistaceae	Flower	Honey obtention
2420	Diplotaxis erucoides	Brassicaceae	Flower	Honey obtention
2420	Dipsacus fullonum	Caprifoliaceae	Inflorescence	Domestic
2420	Dorycnium pentaphyllum	Fabaceae	Aerial part	Broom elaboration
2420	Dorycnium pentaphyllum	Fabaceae	Aerial part	For pig slaughter
2420	Dorycnium pentaphyllum	Fabaceae	Flower	Honey obtention
2420	Dorycnium pentaphyllum	Fabaceae	Flower	Honey obtention
2420	Erica multiflora	Ericaceae	Flower	Honey obtention
2420	Erica multiflora	Ericaceae	Flower	Honey obtention
2420	Ficus carica	Moraceae	Stem	Agrosilvopastoral management
2420	Genista scorpius	Fabaceae	Aerial part	Agrosilvopastoral management
2420	Genista scorpius	Fabaceae	Aerial part	For pig slaughter
2420	Hedera helix	Araliaceae	Flower	Honey obtention
2420	Helichrysum stoechas	Asteraceae	Flowering aerial part	Bouquet elaboration
2420	Lavandula latifolia	Lamiaceae	Floral summit	Bouquet elaboration
2420	Lavandula latifolia	Lamiaceae	Flower	Honey obtention
2420	Malva sylvestris	Malvaceae	Flower	Honey obtention
2420	Papaver rhoeas	Papaveraceae	Flower	Honey obtention
2420	Prunus dulcis	Rosaceae	Flower	Honey obtention
2420	Prunus spinosa	Rosaceae	Flower	Honey obtention
2420	Rosmarinus officinalis	Lamiaceae	Flower	Honey obtention
2420	Rosmarinus officinalis	Lamiaceae	Flower	Honey obtention
2420	Rosmarinus officinalis	Lamiaceae	Flowering aerial part	Bouquet elaboration
2420	Rubus ulmifolius	Rosaceae	Flower	Honey obtention
2420	Satureja montana	Lamiaceae	Flower	Honey obtention
2420	Satureja montana	Lamiaceae	Flowering aerial part	Bouquet elaboration
2420	Thymus vulgaris	Lamiaceae	Flower	Honey obtention
2420	Thymus vulgaris	Lamiaceae	Flower	Honey obtention
2420	Thymus vulgaris	Lamiaceae	Flowering aerial part	Bouquet elaboration
2420	Viscum album austriacum	Santalaceae	Stem	For hunting
2422	Petroselinum crispum	Apiaceae	Aerial part	Magic and religious beliefs and practices
2423	Cupressus sempervirens	Cupressaceae	Whole plant	Folk oral literature
2423	Iris germanica	Iridaceae	Whole plant	Unclassified
2423	Lavandula latifolia	Lamiaceae	Whole plant	For gardening
2423	Rosa canina	Rosaceae	Fruit	Cosmetic
2423	Salvia officinalis lavandulifolia	Lamiaceae	Whole plant	For gardening
2424	Cupressus sempervirens	Cupressaceae	Whole plant	Folk oral literature
2424	Iris germanica	Iridaceae	Whole plant	Unclassified
2424	Lavandula latifolia	Lamiaceae	Whole plant	For gardening
2424	Rosa canina	Rosaceae	Fruit	Cosmetic
2424	Salvia officinalis lavandulifolia	Lamiaceae	Whole plant	For gardening
2426	Diplotaxis erucoides	Brassicaceae	Flower	Honey obtention
2426	Dorycnium pentaphyllum	Fabaceae	Aerial part	Broom elaboration
2426	Dorycnium pentaphyllum	Fabaceae	Flower	Honey obtention
2426	Genista scorpius	Fabaceae	Aerial part	For pig slaughter
2426	Helichrysum stoechas	Asteraceae	Flowering aerial part	Bouquet elaboration
2426	Lithospermum fruticosum	Boraginaceae	Flower	Honey obtention
2426	Nicotiana tabacum	Solanaceae	Whole plant	Agrosilvopastoral management
2426	Olea europaea europaea var. europaea	Oleaceae	Flower	Honey obtention
2426	Olea europaea europaea var. europaea	Oleaceae	Stem	Fuel obtaining: firewood
2426	Papaver somniferum	Papaveraceae	Fruit	Bouquet elaboration
2426	Prunus avium	Rosaceae	Seed	Unclassified
2426	Prunus dulcis	Rosaceae	Flower	Honey obtention
2426	Prunus dulcis	Rosaceae	Stem	Fuel obtaining: firewood
2426	Rosmarinus officinalis	Lamiaceae	Flower	Honey obtention
2427	Dahlia sp.	Asteraceae	Inflorescence	Bouquet elaboration
2427	Genista scorpius	Fabaceae	Aerial part	For pig slaughter
2427	Hydrangea sp.	Hydrangeaceae	Flower	Bouquet elaboration
2427	Luffa cylindrica	Cucurbitaceae	Endocarp	Domestic
2427	Nicotiana tabacum	Solanaceae	Whole plant	Agrosilvopastoral management
2427	Papaver somniferum	Papaveraceae	Whole plant	For gardening
2427	Typha latifolia	Typhaceae	Aerial part	Unclassified
2427	Typha latifolia	Typhaceae	Aerial part	Unclassified
2427	Urtica urens	Urticaceae	Aerial part	Agrosilvopastoral management
2428	Arundo donax	Poaceae	Stem	Unclassified
2428	Chamaerops humilis	Arecaceae	Aerial part	Broom elaboration
2428	Dorycnium pentaphyllum	Fabaceae	Aerial part	Broom elaboration
2428	Juglans regia	Juglandaceae	Leaf	Domestic
2428	Lycoperdon perlatum	Lycoperdaceae	Spore	Unclassified
2428	Malva sylvestris	Malvaceae	Whole plant	Folk oral literature
2428	Mantisalca salmantica	Asteraceae	Aerial part	Broom elaboration
2428	Nicotiana tabacum	Solanaceae	Leaf	Smoking
2428	Prunus dulcis	Rosaceae	Ash	Domestic
2428	Prunus persica	Rosaceae	Leaf	Domestic
2428	Sorbus domestica	Rosaceae	Whole plant	Folk oral literature
2428	Sorbus domestica	Rosaceae	Whole plant	Folk oral literature
2428	Viscum album austriacum	Santalaceae	Stem	For hunting
2429	Dahlia sp.	Asteraceae	Whole plant	For gardening
2429	Gladiolus sp.	Iridaceae	Whole plant	For gardening
2429	Lavatera maritima	Malvaceae	Whole plant	For gardening
2429	Mirabilis jalapa	Nyctaginaceae	Whole plant	For gardening
2429	Nerium oleander	Apocynaceae	Whole plant	For gardening
2429	Ocimum basilicum	Lamiaceae	Whole plant	Repellent
2429	Rosa sp.	Rosaceae	Whole plant	For gardening
2431	Allium sativum	Amaryllidaceae	Bulb	Folk oral literature
2431	Arundo donax	Poaceae	Stem	Agrosilvopastoral management
2431	Arundo donax	Poaceae	Stem	Unclassified
2431	Celtis australis	Cannabaceae	Stem	Agrosilvopastoral management
2431	Chamaerops humilis	Arecaceae	Aerial part	Broom elaboration
2431	Diplotaxis erucoides	Brassicaceae	Flowering aerial part	Bouquet elaboration
2431	Dorycnium pentaphyllum	Fabaceae	Aerial part	Broom elaboration
2431	Eryngium campestre	Apiaceae	Whole plant	Folk oral literature
2431	Genista scorpius	Fabaceae	Aerial part	For pig slaughter
2431	Inula viscosa	Asteraceae	Leaf	Smoking
2431	Mantisalca salmantica	Asteraceae	Aerial part	Broom elaboration
2431	Olea europaea europaea var. europaea	Oleaceae	Aerial part	For pig slaughter
2431	Papaver rhoeas	Papaveraceae	Flowering aerial part	Bouquet elaboration
2431	Rosa canina	Rosaceae	Fruit	Costume jewelry elaboration
2431	Rosa sp.	Rosaceae	Whole plant	For gardening
2431	Ruta chalepensis angustifolia	Rutaceae	Whole plant	Folk oral literature
2431	Sorbus domestica	Rosaceae	Stem	Unclassified
2431	Spartium junceum	Fabaceae	Aerial part	Broom elaboration
2432	Amelanchier ovalis	Rosaceae	Stem	Timber
2432	Arundo donax	Poaceae	Flower	Honey obtention
2432	Arundo donax	Poaceae	Stem	Broom elaboration
2432	Celtis australis	Cannabaceae	Stem	Agrosilvopastoral management
2432	Cistus albidus	Cistaceae	Flower	Honey obtention
2432	Cistus albidus	Cistaceae	Leaf	Cosmetic
2432	Cydonia oblonga	Rosaceae	Fruit	Air freshener
2432	Dorycnium pentaphyllum	Fabaceae	Aerial part	Broom elaboration
2432	Erica multiflora	Ericaceae	Aerial part	Fuel obtaining: firewood
2432	Erica multiflora	Ericaceae	Flower	Honey obtention
2432	Genista scorpius	Fabaceae	Flower	Dyer
2432	Hedera helix	Araliaceae	Flower	Honey obtention
2432	Helichrysum stoechas	Asteraceae	Flowering aerial part	Bouquet elaboration
2432	Lavandula latifolia	Lamiaceae	Floral summit	Air freshener
2432	Lunaria annua	Brassicaceae	Fructified aerial part	Bouquet elaboration
2432	Pinus halepensis	Pinaceae	Stem	Fuel obtaining: firewood
2432	Pinus sylvestris	Pinaceae	Stem	Fuel obtaining: charcoal
2432	Quercus faginea	Fagaceae	Stem	Fuel obtaining: charcoal
2432	Quercus ilex	Fagaceae	Stem	Fuel obtaining: charcoal
2432	Rosmarinus officinalis	Lamiaceae	Flower	Honey obtention
2432	Ruscus aculeatus	Asparagaceae	Aerial part	Magic and religious beliefs and practices
2432	Taxus baccata	Taxaceae	Stem	Boat manufacturing
2432	Taxus baccata	Taxaceae	Stem	Timber
2436	Agave americana	Asparagaceae	Leaf	Rope elaboration
2436	Arundo donax	Poaceae	Stem	Agrosilvopastoral management
2436	Arundo donax	Poaceae	Stem	Ludic
2436	Castanea sativa	Fagaceae	Stem	Agrosilvopastoral management
2436	Celtis australis	Cannabaceae	Seed	Ludic
2436	Celtis australis	Cannabaceae	Stem	Agrosilvopastoral management
2436	Celtis australis	Cannabaceae	Stem	Ludic
2436	Crataegus monogyna	Rosaceae	Fruit	Ludic
2436	Cydonia oblonga	Rosaceae	Fruit	Air freshener
2436	Fagus sylvatica	Fagaceae	Stem	Honey obtention
2436	Lygeum spartum	Poaceae	Aerial part	Rope elaboration
2436	Pinus nigra salzmannii	Pinaceae	Stem	Construction materials production
2436	Pyrus malus	Rosaceae	Fruit	Air freshener
2436	Rosa canina	Rosaceae	Fruit	Ludic
2436	Sorbus domestica	Rosaceae	Whole plant	Folk oral literature
2436	Ziziphus jujuba	Rhamnaceae	Fruit	Folk oral literature
2436	Ziziphus jujuba	Rhamnaceae	Stem	Magic and religious beliefs and practices
2437	Arundo donax	Poaceae	Stem	Agrosilvopastoral management
2437	Arundo donax	Poaceae	Stem	Basketry
2437	Arundo donax	Poaceae	Stem	Ludic
2437	Celtis australis	Cannabaceae	Seed	Ludic
2437	Celtis australis	Cannabaceae	Stem	Agrosilvopastoral management
2437	Celtis australis	Cannabaceae	Stem	Cane elaboration
2437	Dorycnium pentaphyllum	Fabaceae	Aerial part	Broom elaboration
2437	Genista scorpius	Fabaceae	Aerial part	For pig slaughter
2437	Mantisalca salmantica	Asteraceae	Aerial part	Broom elaboration
2437	Salix viminalis	Salicaceae	Aerial part	Basketry
2437	Santolina chamaecyparissus squarrosa	Asteraceae	Flowering aerial part	Bouquet elaboration
2437	Typha latifolia	Typhaceae	Aerial part	Unclassified
2438	Arundo donax	Poaceae	Stem	Agrosilvopastoral management
2438	Arundo donax	Poaceae	Stem	Basketry
2438	Arundo donax	Poaceae	Stem	Ludic
2438	Celtis australis	Cannabaceae	Seed	Ludic
2438	Celtis australis	Cannabaceae	Stem	Agrosilvopastoral management
2438	Celtis australis	Cannabaceae	Stem	Cane elaboration
2438	Dorycnium pentaphyllum	Fabaceae	Aerial part	Broom elaboration
2438	Genista scorpius	Fabaceae	Aerial part	For pig slaughter
2438	Mantisalca salmantica	Asteraceae	Aerial part	Broom elaboration
2438	Salix viminalis	Salicaceae	Aerial part	Basketry
2438	Santolina chamaecyparissus squarrosa	Asteraceae	Flowering aerial part	Bouquet elaboration
2438	Typha latifolia	Typhaceae	Aerial part	Unclassified
2440	Arundo donax	Poaceae	Stem	Ludic
2440	Celtis australis	Cannabaceae	Stem	Agrosilvopastoral management
2440	Celtis australis	Cannabaceae	Stem	Cane elaboration
2440	Genista scorpius	Fabaceae	Aerial part	For pig slaughter
2440	Pistacia lentiscus	Anacardiaceae	Aerial part	Repellent
2440	Pistacia lentiscus	Anacardiaceae	Fruit	For hunting
2440	Quercus coccifera	Fagaceae	Aerial part	Domestic
2440	Rhamnus alaternus	Rhamnaceae	Aerial part	Domestic
2440	Viscum album austriacum	Santalaceae	Stem	For hunting
2441	Arundo donax	Poaceae	Stem	Ludic
2441	Celtis australis	Cannabaceae	Stem	Agrosilvopastoral management
2441	Celtis australis	Cannabaceae	Stem	Cane elaboration
2441	Dorycnium pentaphyllum	Fabaceae	Aerial part	Broom elaboration
2441	Genista scorpius	Fabaceae	Aerial part	For pig slaughter
2441	Helichrysum stoechas	Asteraceae	Flowering aerial part	Magic and religious beliefs and practices
2441	Mantisalca salmantica	Asteraceae	Aerial part	Broom elaboration
2441	Pistacia lentiscus	Anacardiaceae	Aerial part	Repellent
2441	Pistacia lentiscus	Anacardiaceae	Fruit	For hunting
2441	Quercus coccifera	Fagaceae	Aerial part	Domestic
2441	Rhamnus alaternus	Rhamnaceae	Aerial part	Domestic
2441	Viscum album austriacum	Santalaceae	Stem	For hunting
2442	Arundo donax	Poaceae	Stem	Ludic
2442	Celtis australis	Cannabaceae	Stem	Agrosilvopastoral management
2442	Celtis australis	Cannabaceae	Stem	Cane elaboration
2442	Dorycnium pentaphyllum	Fabaceae	Aerial part	Broom elaboration
2442	Genista scorpius	Fabaceae	Aerial part	For pig slaughter
2442	Helichrysum stoechas	Asteraceae	Flowering aerial part	Magic and religious beliefs and practices
2442	Mantisalca salmantica	Asteraceae	Aerial part	Broom elaboration
2442	Mentha sp.	Lamiaceae	Leaf	Air freshener
2442	Pistacia lentiscus	Anacardiaceae	Aerial part	Repellent
2442	Pistacia lentiscus	Anacardiaceae	Fruit	For hunting
2442	Quercus coccifera	Fagaceae	Aerial part	Domestic
2442	Rhamnus alaternus	Rhamnaceae	Aerial part	Domestic
2442	Viscum album austriacum	Santalaceae	Stem	For hunting
2443	Artemisia abrotanum	Asteraceae	Flowering aerial part	Cosmetic
2443	Paronychia sp.	Caryophyllaceae	Aerial part	Recollection for selling
2443	Rosmarinus officinalis	Lamiaceae	Aerial part	Cosmetic
2444	Artemisia abrotanum	Asteraceae	Flowering aerial part	Cosmetic
2444	Paronychia sp.	Caryophyllaceae	Aerial part	Recollection for selling
2444	Rosmarinus officinalis	Lamiaceae	Aerial part	Cosmetic
2445	Aphyllanthes monspeliensis	Asparagaceae	Root	Domestic
2445	Aphyllanthes monspeliensis	Asparagaceae	Whole plant	Recollection for selling
2445	Cannabis sativa	Cannabaceae	Not reported	Ludic
2445	Celtis australis	Cannabaceae	Stem	Ludic
2445	Cistus albidus	Cistaceae	Flower	Honey obtention
2445	Cistus albidus	Cistaceae	Leaf	Smoking
2445	Dorycnium pentaphyllum	Fabaceae	Aerial part	Broom elaboration
2445	Juniperus phoenicea phoenicea	Cupressaceae	Stem	Cane elaboration
2445	Lavandula angustifolia angustifolia	Lamiaceae	Floral summit	Cosmetic
2445	Linum tenuifolium suffruticosum	Linaceae	Whole plant	Folk oral literature
2445	Salix viminalis	Salicaceae	Leaf	Magic and religious beliefs and practices
2446	Aphyllanthes monspeliensis	Asparagaceae	Root	Domestic
2446	Aphyllanthes monspeliensis	Asparagaceae	Whole plant	Recollection for selling
2446	Cannabis sativa	Cannabaceae	Not reported	Ludic
2446	Celtis australis	Cannabaceae	Stem	Ludic
2446	Cistus albidus	Cistaceae	Flower	Honey obtention
2446	Cistus albidus	Cistaceae	Leaf	Smoking
2446	Dorycnium pentaphyllum	Fabaceae	Aerial part	Broom elaboration
2446	Juniperus phoenicea phoenicea	Cupressaceae	Stem	Cane elaboration
2446	Lavandula angustifolia angustifolia	Lamiaceae	Floral summit	Cosmetic
2446	Linum tenuifolium suffruticosum	Linaceae	Whole plant	Folk oral literature
2446	Salix viminalis	Salicaceae	Leaf	Magic and religious beliefs and practices
2447	Aphyllanthes monspeliensis	Asparagaceae	Root	Domestic
2447	Aphyllanthes monspeliensis	Asparagaceae	Whole plant	Recollection for selling
2447	Cannabis sativa	Cannabaceae	Not reported	Ludic
2447	Celtis australis	Cannabaceae	Stem	Ludic
2447	Cistus albidus	Cistaceae	Flower	Honey obtention
2447	Cistus albidus	Cistaceae	Leaf	Smoking
2447	Dorycnium pentaphyllum	Fabaceae	Aerial part	Broom elaboration
2447	Juniperus phoenicea phoenicea	Cupressaceae	Stem	Cane elaboration
2447	Lavandula angustifolia angustifolia	Lamiaceae	Floral summit	Cosmetic
2447	Linum tenuifolium suffruticosum	Linaceae	Whole plant	Folk oral literature
2447	Salix viminalis	Salicaceae	Leaf	Magic and religious beliefs and practices
2448	Aphyllanthes monspeliensis	Asparagaceae	Root	Domestic
2448	Aphyllanthes monspeliensis	Asparagaceae	Whole plant	Recollection for selling
2448	Cannabis sativa	Cannabaceae	Not reported	Ludic
2448	Celtis australis	Cannabaceae	Stem	Ludic
2448	Cistus albidus	Cistaceae	Flower	Honey obtention
2448	Cistus albidus	Cistaceae	Leaf	Smoking
2448	Dorycnium pentaphyllum	Fabaceae	Aerial part	Broom elaboration
2448	Juniperus phoenicea phoenicea	Cupressaceae	Stem	Cane elaboration
2448	Lavandula angustifolia angustifolia	Lamiaceae	Floral summit	Cosmetic
2448	Linum tenuifolium suffruticosum	Linaceae	Whole plant	Folk oral literature
2448	Salix viminalis	Salicaceae	Leaf	Magic and religious beliefs and practices
2449	Aphyllanthes monspeliensis	Asparagaceae	Root	Domestic
2449	Aphyllanthes monspeliensis	Asparagaceae	Whole plant	Recollection for selling
2449	Cannabis sativa	Cannabaceae	Not reported	Ludic
2449	Celtis australis	Cannabaceae	Stem	Ludic
2449	Cistus albidus	Cistaceae	Flower	Honey obtention
2449	Cistus albidus	Cistaceae	Leaf	Smoking
2449	Dorycnium pentaphyllum	Fabaceae	Aerial part	Broom elaboration
2449	Juniperus phoenicea phoenicea	Cupressaceae	Stem	Cane elaboration
2449	Lavandula angustifolia angustifolia	Lamiaceae	Floral summit	Cosmetic
2449	Linum tenuifolium suffruticosum	Linaceae	Whole plant	Folk oral literature
2449	Salix viminalis	Salicaceae	Leaf	Magic and religious beliefs and practices
2450	Aphyllanthes monspeliensis	Asparagaceae	Root	Domestic
2450	Aphyllanthes monspeliensis	Asparagaceae	Whole plant	Recollection for selling
2450	Cannabis sativa	Cannabaceae	Not reported	Ludic
2450	Celtis australis	Cannabaceae	Stem	Ludic
2450	Cistus albidus	Cistaceae	Flower	Honey obtention
2450	Cistus albidus	Cistaceae	Leaf	Smoking
2450	Dorycnium pentaphyllum	Fabaceae	Aerial part	Broom elaboration
2450	Juniperus phoenicea phoenicea	Cupressaceae	Stem	Cane elaboration
2450	Lavandula angustifolia angustifolia	Lamiaceae	Floral summit	Cosmetic
2450	Linum tenuifolium suffruticosum	Linaceae	Whole plant	Folk oral literature
2450	Salix viminalis	Salicaceae	Leaf	Magic and religious beliefs and practices
2453	Allium cepa	Amaryllidaceae	Bulb	Agrosilvopastoral management
2453	Allium sativum	Amaryllidaceae	Bulb	Agrosilvopastoral management
2453	Allium sativum	Amaryllidaceae	Bulb	Agrosilvopastoral management
2453	Equisetum ramosissimum	Equisetaceae	Aerial part	Agrosilvopastoral management
2453	Genista scorpius	Fabaceae	Aerial part	Domestic
2453	Genista scorpius	Fabaceae	Aerial part	For pig slaughter
2453	Globularia alypum	Plantaginaceae	Flowering aerial part	Bouquet elaboration
2453	Hedera helix	Araliaceae	Aerial part	Magic and religious beliefs and practices
2453	Helichrysum stoechas	Asteraceae	Flowering aerial part	Bouquet elaboration
2453	Helichrysum stoechas	Asteraceae	Flowering aerial part	Magic and religious beliefs and practices
2453	Helichrysum stoechas	Asteraceae	Flowering aerial part	Magic and religious beliefs and practices
2453	Hypericum perforatum	Hypericaceae	Inflorescence	Dyer
2453	Mantisalca salmantica	Asteraceae	Aerial part	Domestic
2453	Olea europaea europaea var. europaea	Oleaceae	Stem	Cane elaboration
2453	Pistacia lentiscus	Anacardiaceae	Aerial part	Magic and religious beliefs and practices
2453	Quercus faginea	Fagaceae	Stem	Cane elaboration
2453	Urtica urens	Urticaceae	Aerial part	Agrosilvopastoral management
2454	Achillea millefolium	Asteraceae	Flowering aerial part	Bouquet elaboration
2454	Achillea millefolium	Asteraceae	Whole plant	For gardening
2454	Aloe vera	Asphodelaceae	Whole plant	For gardening
2454	Althaea rosea	Malvaceae	Whole plant	For gardening
2454	Celtis australis	Cannabaceae	Whole plant	For gardening
2454	Dorycnium pentaphyllum	Fabaceae	Whole plant	For gardening
2454	Helianthemum syriacum	Cistaceae	Whole plant	For gardening
2454	Helichrysum stoechas	Asteraceae	Flowering aerial part	Bouquet elaboration
2454	Lavandula latifolia	Lamiaceae	Whole plant	For gardening
2454	Ligustrum japonicum	Oleaceae	Whole plant	For gardening
2454	Ligustrum lucidum	Oleaceae	Whole plant	For gardening
2454	Lithospermum fruticosum	Boraginaceae	Whole plant	For gardening
2454	Mantisalca salmantica	Asteraceae	Aerial part	Broom elaboration
2454	Mentha ×piperita	Lamiaceae	Whole plant	For gardening
2454	Mentha pulegium	Lamiaceae	Whole plant	For gardening
2454	Mirabilis jalapa	Nyctaginaceae	Whole plant	For gardening
2454	Nepeta cataria	Lamiaceae	Whole plant	For gardening
2454	Verbena officinalis	Verbenaceae	Whole plant	Magic and religious beliefs and practices
2454	Yucca aloifolia	Asparagaceae	Whole plant	For gardening
2478	Arundo donax	Poaceae	Stem	Agrosilvopastoral management
2478	Arundo donax	Poaceae	Stem	Agrosilvopastoral management
2478	Arundo donax	Poaceae	Stem	Ludic
2478	Arundo donax	Poaceae	Stem	Unclassified
2478	Buxus sempervirens	Buxaceae	Aerial part	Magic and religious beliefs and practices
2478	Buxus sempervirens	Buxaceae	Stem	For sewing
2478	Cannabis sativa	Cannabaceae	Stem	Rope elaboration
2478	Cannabis sativa	Cannabaceae	Stem	Shoes elaboration
2478	Celtis australis	Cannabaceae	Seed	Ludic
2478	Celtis australis	Cannabaceae	Stem	Agrosilvopastoral management
2478	Celtis australis	Cannabaceae	Stem	Cane elaboration
2478	Corylus avellana	Betulaceae	Stem	Cane elaboration
2478	Dorycnium pentaphyllum	Fabaceae	Aerial part	Broom elaboration
2478	Lavandula latifolia	Lamiaceae	Floral summit	Air freshener
2478	Lavandula latifolia	Lamiaceae	Floral summit	Cosmetic
2478	Limonium sp.	Plumbaginaceae	Flowering aerial part	Repellent
2478	Lygeum spartum	Poaceae	Aerial part	Rope elaboration
2478	Mantisalca salmantica	Asteraceae	Aerial part	Broom elaboration
2478	Olea europaea europaea var. europaea	Oleaceae	Stem	Fuel obtaining: firewood
2478	Salix viminalis	Salicaceae	Aerial part	Agrosilvopastoral management
2478	Salix viminalis	Salicaceae	Aerial part	Basketry
2478	Sorbus domestica	Rosaceae	Stem	Construction materials production
2478	Sorbus domestica	Rosaceae	Stem	Unclassified
2478	Typha latifolia	Typhaceae	Aerial part	Unclassified
2524	Linum tenuifolium suffruticosum	Linaceae	Whole plant	Folk oral literature
[truncated: 377 more rows]

## Sheet: Medicinal mixtures
Informant ID	Medicinal mixture ID	Taxon	Family	Used part	Systems and disorders	Medicinal use	Pharmaceutical form	Destination
[truncated: 262 more rows]

[truncated: 1 more sheets: Food mixtures]
